# Supplementary material for: Bis[2-(cyclo­pentyl­imino­meth­yl)-4-nitro­phenolato-κ2 N 2,O]cobalt(II)
Source: Acta Crystallogr Sect E Struct Rep Online. 2011 Jan 22;67(Pt 2):m245. doi: 10.1107/S1600536811002194 (PMC3051424; doi:10.1107/S1600536811002194)
Supplement: Supplementary file 1 [file e-67-0m245-sup1.cif]

##############################################################################
###                                                                        ###
###        Electronic paper (Acta Crystallographica Section E)             ###
###                                                                        ###
##############################################################################
#                                                                            #
# This CIF contains the data in a paper accepted for publication in Acta     #
# Crystallographica Section E. It conforms to the requirements of Notes      #
# for Authors for Section E, and has been peer reviewed under the auspices   #
# of the IUCr Commission on Journals.                                        #
#                                                                            #
# Full details of the Crystallographic Information File format               #
# are given in the paper "The Crystallographic Information File (CIF):       #
# a New Standard Archive File for Crystallography" by S. R. Hall, F. H.      #
# Allen and I. D. Brown [Acta Cryst. (1991), A47, 655-685].                  #
#                                                                            #
# The current version of the core CIF dictionary is obtainable from          #
# ftp://ftp.iucr.org/pub/cif_core.dic. The current version number is 2.4.    #
#                                                                            #
# Software is freely available for graphical display of the structure(s) in  #
# this CIF.  For information consult the CIF home page http://www.iucr.org/  #
# cif/home.html                                                              #
#                                                                            #
# This file may be used for bona fide research purposes within the           #
# scientific community so long as proper attribution is given to the journal # 
# article from which it was obtained.                                        #
#                                                                            #
##############################################################################
                                             
data_global
_audit_creation_method     'form.cif (version 2.0)'
_journal_data_validation_number     ?
_journal_date_recd_electronic     2011-01-11
_journal_date_accepted     2011-01-14
_journal_name_full     'Acta Crystallographica, Section E'
_journal_year     2011
_journal_volume     67
_journal_issue      2
_journal_page_first     m245
_journal_page_last     m245
_journal_paper_category     QM
_journal_coeditor_code     CV5039
_publ_contact_author_name     'Mai Xu'
_publ_contact_author_address
;
Department of Chemistry
Huainan Normal College
Huainan 232001
People's Republic of China
;
_publ_contact_author_email     xumaimai@126.com
_publ_section_title
;\
Bis[2-(cyclopentyliminomethyl)-4-nitrophenolato-\k^2^<i>N</i>^2^,<i>O</i>]\
cobalt(II)
;
loop_
    _publ_author_name
    _publ_author_address
    'Mai Xu'
;
Department of Chemistry
Huainan Normal College
Huainan 232001
People's Republic of China
;
    'Yi-Jun Wei'
;
Department of Chemistry
Huainan Normal College
Huainan 232001
People's Republic of China
;
    'Feng-Wu Wang'
;
Department of Chemistry
Huainan Normal College
Huainan 232001
People's Republic of China
;
data_I
_audit_creation_method     SHELXL-97
_chemical_name_systematic
;
Bis[2-(cyclopentyliminomethyl)-4-nitrophenolato-
\k^2^<i>N</i>^2^,<i>O</i>]cobalt(II)
;
_chemical_name_common     ?
_chemical_formula_moiety     'C24 H26 Co N4 O6'
_chemical_formula_sum     'C24 H26 Co N4 O6'
_chemical_formula_iupac     '[Co (C12 H13 N2 O3)2]'
_chemical_formula_weight     525.42
_chemical_melting_point     ?
_symmetry_cell_setting     orthorhombic
_symmetry_space_group_name_H-M     'F d d d'
loop_
    _symmetry_equiv_pos_as_xyz
    'x, y, z'
    '-x+3/4, -y+3/4, z'
    '-x+3/4, y, -z+3/4'
    'x, -y+3/4, -z+3/4'
    'x, y+1/2, z+1/2'
    '-x+3/4, -y+5/4, z+1/2'
    '-x+3/4, y+1/2, -z+5/4'
    'x, -y+5/4, -z+5/4'
    'x+1/2, y, z+1/2'
    '-x+5/4, -y+3/4, z+1/2'
    '-x+5/4, y, -z+5/4'
    'x+1/2, -y+3/4, -z+5/4'
    'x+1/2, y+1/2, z'
    '-x+5/4, -y+5/4, z'
    '-x+5/4, y+1/2, -z+3/4'
    'x+1/2, -y+5/4, -z+3/4'
    '-x, -y, -z'
    'x-3/4, y-3/4, -z'
    'x-3/4, -y, z-3/4'
    '-x, y-3/4, z-3/4'
    '-x, -y+1/2, -z+1/2'
    'x-3/4, y-1/4, -z+1/2'
    'x-3/4, -y+1/2, z-1/4'
    '-x, y-1/4, z-1/4'
    '-x+1/2, -y, -z+1/2'
    'x-1/4, y-3/4, -z+1/2'
    'x-1/4, -y, z-1/4'
    '-x+1/2, y-3/4, z-1/4'
    '-x+1/2, -y+1/2, -z'
    'x-1/4, y-1/4, -z'
    'x-1/4, -y+1/2, z-3/4'
    '-x+1/2, y-1/4, z-3/4'
_cell_length_a     18.057(2)
_cell_length_b     18.792(2)
_cell_length_c     30.070(4)
_cell_angle_alpha     90.00
_cell_angle_beta     90.00
_cell_angle_gamma     90.00
_cell_volume     10203(2)
_cell_formula_units_Z     16
_cell_measurement_reflns_used     1748
_cell_measurement_theta_min     2.3
_cell_measurement_theta_max     24.5
_cell_measurement_temperature     298(2)
_exptl_crystal_description     block
_exptl_crystal_colour     brown
_exptl_crystal_size_max     0.17
_exptl_crystal_size_mid     0.13
_exptl_crystal_size_min     0.12
_exptl_crystal_density_diffrn     1.368
_exptl_crystal_density_meas     ?
_exptl_crystal_density_method     'not measured'
_exptl_crystal_F_000     4368
_exptl_absorpt_coefficient_mu     0.717
_exptl_absorpt_correction_type     multi-scan
_exptl_absorpt_process_details     '(SADABS; Bruker, 2001)'
_exptl_absorpt_correction_T_min     0.8877
_exptl_absorpt_correction_T_max     0.9188
_exptl_special_details
;
;
_diffrn_ambient_temperature     298(2)
_diffrn_radiation_type     MoK\a
_diffrn_radiation_wavelength     0.71073
_diffrn_radiation_source     'fine-focus sealed tube'
_diffrn_radiation_monochromator     graphite
_diffrn_measurement_device_type     'Bruker SMART CCD area-detector'
_diffrn_measurement_method     \w
_diffrn_detector_area_resol_mean     ?
_diffrn_reflns_number     13092
_diffrn_reflns_av_R_equivalents     0.0985
_diffrn_reflns_av_sigmaI/netI     0.0794
_diffrn_reflns_theta_min     1.70
_diffrn_reflns_theta_max     25.50
_diffrn_reflns_theta_full     25.50
_diffrn_measured_fraction_theta_max     1.000
_diffrn_measured_fraction_theta_full     1.000
_diffrn_reflns_limit_h_min     -21
_diffrn_reflns_limit_h_max     18
_diffrn_reflns_limit_k_min     -20
_diffrn_reflns_limit_k_max     22
_diffrn_reflns_limit_l_min     -29
_diffrn_reflns_limit_l_max     36
_diffrn_standards_number     0
_diffrn_standards_interval_count     ?
_diffrn_standards_interval_time     ?
_diffrn_standards_decay_%     ?
_refine_special_details
;
Refinement of <i>F</i>^2^ against ALL reflections. The weighted <i>R</i>-factor
<i>wR</i> and goodness of fit <i>S</i> are based on <i>F</i>^2^, conventional
<i>R</i>-factors <i>R</i> are based on <i>F</i>, with <i>F</i> set to zero for
negative <i>F</i>^2^. The threshold expression of <i>F</i>^2^ >
\s(<i>F</i>^2^) is used only for calculating <i>R</i>-factors(gt) <i>etc</i>.
and is not relevant to the choice of reflections for refinement.
<i>R</i>-factors based on <i>F</i>^2^ are statistically about twice as large
as those based on <i>F</i>, and <i>R</i>- factors based on ALL data will be
even larger.
;
_reflns_number_total     2381
_reflns_number_gt     1143
_reflns_threshold_expression     I>2\s(I)
_refine_ls_structure_factor_coef     Fsqd
_refine_ls_matrix_type     full
_refine_ls_R_factor_all     0.1213
_refine_ls_R_factor_gt     0.0543
_refine_ls_wR_factor_gt     0.1499
_refine_ls_wR_factor_ref     0.1816
_refine_ls_goodness_of_fit_ref     0.916
_refine_ls_restrained_S_all     0.937
_refine_ls_number_reflns     2381
_refine_ls_number_parameters     196
_refine_ls_number_restraints     66
_refine_ls_hydrogen_treatment     constr
_refine_ls_weighting_scheme     calc
_refine_ls_weighting_details
                 'calc w=1/[\s^2^(Fo^2^)+(0.1016P)^2^] where P=(Fo^2^+2Fc^2^)/3'
_atom_sites_solution_hydrogens     geom
_atom_sites_solution_primary     direct
_atom_sites_solution_secondary     difmap
_refine_ls_shift/su_max     ?
_refine_ls_shift/su_max_lt     0.001
_refine_ls_shift/su_mean     0.000
_refine_diff_density_max     0.667
_refine_diff_density_min     -0.288
_refine_ls_extinction_method     none
_refine_ls_extinction_coef     ?
loop_
    _atom_type_symbol
    _atom_type_description
    _atom_type_scat_dispersion_real
    _atom_type_scat_dispersion_imag
    _atom_type_scat_source
    'C' 'C' 0.0033 0.0016
                         'International Tables Vol C Tables 4.2.6.8 and 6.1.1.4'
    'H' 'H' 0.0000 0.0000
                         'International Tables Vol C Tables 4.2.6.8 and 6.1.1.4'
    'N' 'N' 0.0061 0.0033
                         'International Tables Vol C Tables 4.2.6.8 and 6.1.1.4'
    'O' 'O' 0.0106 0.0060
                         'International Tables Vol C Tables 4.2.6.8 and 6.1.1.4'
    'Co' 'Co' 0.3494 0.9721
                         'International Tables Vol C Tables 4.2.6.8 and 6.1.1.4'
_computing_data_collection     'SMART (Bruker, 2007)'
_computing_cell_refinement     'SAINT (Bruker, 2007)'
_computing_data_reduction     'SAINT (Bruker, 2007)'
_computing_structure_solution     'SHELXTL (Sheldrick, 2008)'
_computing_structure_refinement     'SHELXTL (Sheldrick, 2008)'
_computing_molecular_graphics     'SHELXTL (Sheldrick, 2008)'
_computing_publication_material     'SHELXTL (Sheldrick, 2008)'
loop_
    _atom_site_type_symbol
    _atom_site_label
    _atom_site_fract_x
    _atom_site_fract_y
    _atom_site_fract_z
    _atom_site_U_iso_or_equiv
    _atom_site_adp_type
    _atom_site_calc_flag
    _atom_site_refinement_flags
    _atom_site_occupancy
    _atom_site_disorder_assembly
    _atom_site_disorder_group
    Co Co1 0.3750 0.8750 0.69805(4) 0.0616(4) Uani d S 1 . .
    N N1 0.4685(2) 0.8513(2) 0.66652(14) 0.0627(11) Uani d . 1 . .
    N N2 0.5105(3) 0.5346(2) 0.69096(17) 0.0724(13) Uani d . 1 A .
    O O1 0.36714(17) 0.78730(16) 0.72938(12) 0.0692(10) Uani d . 1 . .
    O O2 0.4809(2) 0.47999(19) 0.70349(16) 0.0979(14) Uani d . 1 . .
    O O3 0.5686(3) 0.53537(19) 0.66859(15) 0.0857(12) Uani d . 1 . .
    C C1 0.4679(3) 0.7286(2) 0.69236(16) 0.0532(12) Uani d . 1 . .
    C C2 0.4045(3) 0.7292(2) 0.71991(18) 0.0593(13) Uani d . 1 A .
    C C3 0.3787(3) 0.6643(3) 0.73778(18) 0.0673(14) Uani d . 1 . .
    H H3 0.3373 0.6643 0.7562 0.081 Uiso calc R 1 A .
    C C4 0.4134(3) 0.6022(3) 0.72853(19) 0.0686(15) Uani d . 1 A .
    H H4 0.3952 0.5599 0.7403 0.082 Uiso calc R 1 . .
    C C5 0.4751(3) 0.6013(2) 0.70195(18) 0.0603(14) Uani d . 1 . .
    C C6 0.5035(3) 0.6637(3) 0.68422(16) 0.0601(13) Uani d . 1 A .
    H H6 0.5462 0.6624 0.6669 0.072 Uiso calc R 1 . .
    C C7 0.4979(3) 0.7890(2) 0.67028(17) 0.0625(14) Uani d . 1 A .
    H H7 0.5439 0.7829 0.6570 0.075 Uiso calc R 1 . .
    C C8 0.5093(3) 0.9036(2) 0.63903(19) 0.0792(18) Uani d PD 0.360(19) A 1
    H H8A 0.5478 0.8772 0.6231 0.095 Uiso calc PR 0.360(19) A 1
    C C9 0.4576(10) 0.9360(6) 0.6035(5) 0.058(6) Uani d PDU 0.360(19) A 1
    H H9A 0.4097 0.9126 0.6038 0.069 Uiso calc PR 0.360(19) A 1
    H H9B 0.4790 0.9313 0.5741 0.069 Uiso calc PR 0.360(19) A 1
    C C10 0.4500(11) 1.0153(7) 0.6166(8) 0.105(8) Uani d PDU 0.360(19) A 1
    H H10A 0.4142 1.0219 0.6402 0.127 Uiso calc PR 0.360(19) A 1
    H H10B 0.4363 1.0445 0.5913 0.127 Uiso calc PR 0.360(19) A 1
    C C11 0.5309(11) 1.0318(8) 0.6328(8) 0.084(8) Uani d PDU 0.360(19) A 1
    H H11A 0.5651 1.0349 0.6080 0.101 Uiso calc PR 0.360(19) A 1
    H H11B 0.5329 1.0758 0.6497 0.101 Uiso calc PR 0.360(19) A 1
    C C12 0.5479(14) 0.9666(7) 0.6625(8) 0.065(8) Uani d PDU 0.360(19) A 1
    H H12A 0.6009 0.9585 0.6645 0.078 Uiso calc PR 0.360(19) A 1
    H H12B 0.5282 0.9733 0.6922 0.078 Uiso calc PR 0.360(19) A 1
    C C8' 0.5093(3) 0.9036(2) 0.63903(19) 0.0792(18) Uani d PD 0.640(19) A 2
    H H8'A 0.5543 0.8822 0.6267 0.095 Uiso calc PR 0.640(19) A 2
    C C9' 0.4605(12) 0.9347(7) 0.6014(6) 0.184(12) Uani d PDU 0.640(19) A 2
    H H9'A 0.4088 0.9361 0.6102 0.220 Uiso calc PR 0.640(19) A 2
    H H9'B 0.4651 0.9068 0.5744 0.220 Uiso calc PR 0.640(19) A 2
    C C10' 0.4914(9) 1.0109(6) 0.5946(4) 0.109(5) Uani d PDU 0.640(19) A 2
    H H10C 0.4549 1.0420 0.5811 0.131 Uiso calc PR 0.640(19) A 2
    H H10D 0.5359 1.0106 0.5765 0.131 Uiso calc PR 0.640(19) A 2
    C C11' 0.5087(10) 1.0337(5) 0.6438(4) 0.104(6) Uani d PDU 0.640(19) A 2
    H H11C 0.5496 1.0671 0.6444 0.124 Uiso calc PR 0.640(19) A 2
    H H11D 0.4657 1.0563 0.6569 0.124 Uiso calc PR 0.640(19) A 2
    C C12' 0.5288(9) 0.9665(5) 0.6696(4) 0.075(5) Uani d PDU 0.640(19) A 2
    H H12C 0.5007 0.9639 0.6971 0.090 Uiso calc PR 0.640(19) A 2
    H H12D 0.5811 0.9662 0.6768 0.090 Uiso calc PR 0.640(19) A 2
loop_
    _atom_site_aniso_label
    _atom_site_aniso_U_11
    _atom_site_aniso_U_22
    _atom_site_aniso_U_33
    _atom_site_aniso_U_12
    _atom_site_aniso_U_13
    _atom_site_aniso_U_23
    Co1 0.0590(6) 0.0357(5) 0.0903(8) 0.0076(4) 0.000 0.000
    N1 0.062(3) 0.041(2) 0.086(3) 0.0031(19) 0.002(2) 0.006(2)
    N2 0.080(3) 0.040(3) 0.097(4) 0.007(2) -0.019(3) 0.001(3)
    O1 0.073(2) 0.0385(19) 0.097(3) 0.0136(17) 0.015(2) 0.0044(17)
    O2 0.100(3) 0.038(2) 0.155(4) 0.007(2) -0.010(3) 0.001(2)
    O3 0.097(3) 0.060(2) 0.100(3) 0.026(2) -0.008(3) -0.005(2)
    C1 0.051(3) 0.038(3) 0.070(3) 0.006(2) -0.003(3) -0.003(2)
    C2 0.063(3) 0.042(3) 0.073(3) 0.007(2) -0.014(3) 0.002(2)
    C3 0.069(3) 0.044(3) 0.089(4) 0.002(3) 0.011(3) 0.008(3)
    C4 0.073(4) 0.040(3) 0.093(4) -0.002(3) -0.003(3) 0.014(3)
    C5 0.065(3) 0.036(3) 0.080(4) 0.009(2) -0.014(3) -0.002(2)
    C6 0.057(3) 0.047(3) 0.077(4) 0.012(2) -0.008(3) -0.004(2)
    C7 0.055(3) 0.044(3) 0.088(4) 0.003(2) 0.007(3) 0.002(3)
    C8 0.071(4) 0.048(3) 0.119(5) 0.004(3) 0.024(3) 0.014(3)
    C9 0.076(10) 0.050(8) 0.048(8) -0.032(6) -0.013(7) 0.022(6)
    C10 0.101(11) 0.111(11) 0.104(12) 0.025(8) 0.000(9) 0.008(8)
    C11 0.089(11) 0.062(10) 0.100(12) 0.003(7) 0.014(9) -0.009(8)
    C12 0.059(11) 0.052(10) 0.083(11) -0.004(7) 0.017(8) 0.001(7)
    C8' 0.071(4) 0.048(3) 0.119(5) 0.004(3) 0.024(3) 0.014(3)
    C9' 0.189(14) 0.174(14) 0.188(14) -0.040(9) -0.001(9) 0.020(9)
    C10' 0.110(8) 0.093(7) 0.126(9) 0.011(6) -0.001(7) 0.037(6)
    C11' 0.120(10) 0.067(7) 0.125(9) -0.008(6) 0.024(8) 0.015(6)
    C12' 0.054(7) 0.067(7) 0.105(8) -0.022(5) 0.003(6) 0.011(5)
_geom_special_details
;
All e.s.d.'s (except the e.s.d. in the dihedral angle between two l.s. planes)
are estimated using the full covariance matrix. The cell e.s.d.'s are taken
into account individually in the estimation of e.s.d.'s in distances, angles
and torsion angles; correlations between e.s.d.'s in cell parameters are only
used when they are defined by crystal symmetry. An approximate (isotropic)
treatment of cell e.s.d.'s is used for estimating e.s.d.'s involving l.s.
planes.
;
loop_
    _geom_bond_atom_site_label_1
    _geom_bond_atom_site_label_2
    _geom_bond_site_symmetry_2
    _geom_bond_distance
    _geom_bond_publ_flag
    Co1 O1 2_565 1.904(3) ?
    Co1 O1 . 1.904(3) ?
    Co1 N1 2_565 1.987(4) ?
    Co1 N1 . 1.987(4) ?
    N1 C7 . 1.291(5) ?
    N1 C8 . 1.480(6) ?
    N2 O2 . 1.217(5) ?
    N2 O3 . 1.248(6) ?
    N2 C5 . 1.444(6) ?
    O1 C2 . 1.314(5) ?
    C1 C6 . 1.401(6) ?
    C1 C2 . 1.413(7) ?
    C1 C7 . 1.422(6) ?
    C2 C3 . 1.411(6) ?
    C3 C4 . 1.353(7) ?
    C3 H3 . 0.9300 ?
    C4 C5 . 1.371(7) ?
    C4 H4 . 0.9300 ?
    C5 C6 . 1.387(7) ?
    C6 H6 . 0.9300 ?
    C7 H7 . 0.9300 ?
    C8 C9 . 1.544(9) ?
    C8 C12 . 1.545(10) ?
    C8 H8A . 0.9800 ?
    C9 C10 . 1.548(10) ?
    C9 H9A . 0.9700 ?
    C9 H9B . 0.9700 ?
    C10 C11 . 1.571(10) ?
    C10 H10A . 0.9700 ?
    C10 H10B . 0.9700 ?
    C11 C12 . 1.549(10) ?
    C11 H11A . 0.9700 ?
    C11 H11B . 0.9700 ?
    C12 H12A . 0.9700 ?
    C12 H12B . 0.9700 ?
    C9' C10' . 1.551(9) ?
    C9' H9'A . 0.9700 ?
    C9' H9'B . 0.9700 ?
    C10' C11' . 1.569(9) ?
    C10' H10C . 0.9700 ?
    C10' H10D . 0.9700 ?
    C11' C12' . 1.527(8) ?
    C11' H11C . 0.9700 ?
    C11' H11D . 0.9700 ?
    C12' H12C . 0.9700 ?
    C12' H12D . 0.9700 ?
loop_
    _geom_angle_atom_site_label_1
    _geom_angle_atom_site_label_2
    _geom_angle_atom_site_label_3
    _geom_angle_site_symmetry_1
    _geom_angle_site_symmetry_3
    _geom_angle
    _geom_angle_publ_flag
    O1 Co1 O1 2_565 . 120.7(2) ?
    O1 Co1 N1 2_565 2_565 96.06(14) ?
    O1 Co1 N1 . 2_565 111.50(16) ?
    O1 Co1 N1 2_565 . 111.50(16) ?
    O1 Co1 N1 . . 96.06(14) ?
    N1 Co1 N1 2_565 . 123.0(2) ?
    C7 N1 C8 . . 116.5(4) ?
    C7 N1 Co1 . . 120.7(3) ?
    C8 N1 Co1 . . 122.7(3) ?
    O2 N2 O3 . . 123.0(5) ?
    O2 N2 C5 . . 117.9(5) ?
    O3 N2 C5 . . 119.1(5) ?
    C2 O1 Co1 . . 125.0(3) ?
    C6 C1 C2 . . 118.8(5) ?
    C6 C1 C7 . . 116.0(5) ?
    C2 C1 C7 . . 125.1(4) ?
    O1 C2 C3 . . 117.8(5) ?
    O1 C2 C1 . . 123.3(4) ?
    C3 C2 C1 . . 118.9(4) ?
    C4 C3 C2 . . 121.0(5) ?
    C4 C3 H3 . . 119.5 ?
    C2 C3 H3 . . 119.5 ?
    C3 C4 C5 . . 120.4(5) ?
    C3 C4 H4 . . 119.8 ?
    C5 C4 H4 . . 119.8 ?
    C4 C5 C6 . . 120.9(4) ?
    C4 C5 N2 . . 120.3(5) ?
    C6 C5 N2 . . 118.8(5) ?
    C5 C6 C1 . . 120.0(5) ?
    C5 C6 H6 . . 120.0 ?
    C1 C6 H6 . . 120.0 ?
    N1 C7 C1 . . 127.5(5) ?
    N1 C7 H7 . . 116.2 ?
    C1 C7 H7 . . 116.2 ?
    N1 C8 C9 . . 110.3(8) ?
    N1 C8 C12 . . 118.6(11) ?
    C9 C8 C12 . . 106.7(8) ?
    N1 C8 H8A . . 106.9 ?
    C9 C8 H8A . . 106.9 ?
    C12 C8 H8A . . 106.9 ?
    C8 C9 C10 . . 104.9(8) ?
    C8 C9 H9A . . 110.8 ?
    C10 C9 H9A . . 110.8 ?
    C8 C9 H9B . . 110.8 ?
    C10 C9 H9B . . 110.8 ?
    H9A C9 H9B . . 108.8 ?
    C9 C10 C11 . . 100.8(10) ?
    C9 C10 H10A . . 111.6 ?
    C11 C10 H10A . . 111.6 ?
    C9 C10 H10B . . 111.6 ?
    C11 C10 H10B . . 111.6 ?
    H10A C10 H10B . . 109.4 ?
    C12 C11 C10 . . 101.9(10) ?
    C12 C11 H11A . . 111.4 ?
    C10 C11 H11A . . 111.4 ?
    C12 C11 H11B . . 111.4 ?
    C10 C11 H11B . . 111.4 ?
    H11A C11 H11B . . 109.3 ?
    C8 C12 C11 . . 104.7(9) ?
    C8 C12 H12A . . 110.8 ?
    C11 C12 H12A . . 110.8 ?
    C8 C12 H12B . . 110.8 ?
    C11 C12 H12B . . 110.8 ?
    H12A C12 H12B . . 108.9 ?
    C10' C9' H9'A . . 111.0 ?
    C10' C9' H9'B . . 111.0 ?
    H9'A C9' H9'B . . 109.0 ?
    C9' C10' C11' . . 101.5(9) ?
    C9' C10' H10C . . 111.5 ?
    C11' C10' H10C . . 111.5 ?
    C9' C10' H10D . . 111.5 ?
    C11' C10' H10D . . 111.5 ?
    H10C C10' H10D . . 109.3 ?
    C12' C11' C10' . . 107.5(8) ?
    C12' C11' H11C . . 110.2 ?
    C10' C11' H11C . . 110.2 ?
    C12' C11' H11D . . 110.2 ?
    C10' C11' H11D . . 110.2 ?
    H11C C11' H11D . . 108.5 ?
    C11' C12' H12C . . 110.5 ?
    C11' C12' H12D . . 110.5 ?
    H12C C12' H12D . . 108.7 ?
