# Supplementary material for: Bis[2-(cyclo­pentyl­imino­meth­yl)-4-nitro­phenolato-κ2 N 2,O]cobalt(II)
Source: Acta Crystallogr Sect E Struct Rep Online. 2011 Jan 22;67(Pt 2):m245. doi: 10.1107/S1600536811002194 (PMC3051424; doi:10.1107/S1600536811002194)
Supplement: Supplementary file 2 [file e-67-0m245-Isup2.hkl]

# 
# h,k,l, Fc-squared, Fo-squared, sigma(Fo-squared) and status flag 
# 
data_I
_shelx_title ' Fddd in Fddd' 
_shelx_refln_list_code          4 
_shelx_F_calc_maximum      950.70 
_exptl_crystal_F_000      4368.00 
_reflns_d_resolution_high  0.8255 
 
loop_ 
 _symmetry_equiv_pos_as_xyz 
 'x, y, z' 
 '-x+3/4, -y+3/4, z' 
 '-x+3/4, y, -z+3/4' 
 'x, -y+3/4, -z+3/4' 
 'x, y+1/2, z+1/2' 
 '-x+3/4, -y+5/4, z+1/2' 
 '-x+3/4, y+1/2, -z+5/4' 
 'x, -y+5/4, -z+5/4' 
 'x+1/2, y, z+1/2' 
 '-x+5/4, -y+3/4, z+1/2' 
 '-x+5/4, y, -z+5/4' 
 'x+1/2, -y+3/4, -z+5/4' 
 'x+1/2, y+1/2, z' 
 '-x+5/4, -y+5/4, z' 
 '-x+5/4, y+1/2, -z+3/4' 
 'x+1/2, -y+5/4, -z+3/4' 
 '-x, -y, -z' 
 'x-3/4, y-3/4, -z' 
 'x-3/4, -y, z-3/4' 
 '-x, y-3/4, z-3/4' 
 '-x, -y+1/2, -z+1/2' 
 'x-3/4, y-1/4, -z+1/2' 
 'x-3/4, -y+1/2, z-1/4' 
 '-x, y-1/4, z-1/4' 
 '-x+1/2, -y, -z+1/2' 
 'x-1/4, y-3/4, -z+1/2' 
 'x-1/4, -y, z-1/4' 
 '-x+1/2, y-3/4, z-1/4' 
 '-x+1/2, -y+1/2, -z' 
 'x-1/4, y-1/4, -z' 
 'x-1/4, -y+1/2, z-3/4' 
 '-x+1/2, y-1/4, z-3/4' 
 
_cell_length_a    18.0567 
_cell_length_b    18.7921 
_cell_length_c    30.0701 
_cell_angle_alpha  90.000 
_cell_angle_beta   90.000 
_cell_angle_gamma  90.000 
 
_shelx_F_squared_multiplier     1.000 
 
loop_ 
 _refln_index_h 
 _refln_index_k 
 _refln_index_l 
 _refln_F_squared_calc 
 _refln_F_squared_meas 
 _refln_F_squared_sigma 
 _refln_observed_status 
   4   0   0   385935.59   386763.38   5325.14 o 
   8   0   0   512667.19   546006.06   4247.65 o 
  12   0   0    22150.53    20408.36    820.22 o 
  16   0   0     6643.79     5072.47   1008.90 o 
  20   0   0     3207.47     2129.12   1580.35 o 
   2   2   0    75502.01   109422.13   5504.14 o 
   6   2   0    21092.22    22049.91    437.46 o 
  10   2   0    58033.86    53756.83    760.92 o 
  14   2   0    21674.56    21737.35    935.77 o 
  18   2   0     4426.81     3538.89   1088.16 o 
   0   4   0    40547.89    52730.95   1342.47 o 
   4   4   0   263735.28   285209.31   3346.49 o 
   8   4   0    38130.75    39111.72    835.49 o 
  12   4   0    24171.93    23453.70    766.54 o 
  16   4   0     6088.15     6716.29    904.87 o 
  20   4   0     2768.70      689.98   1080.22 o 
   2   6   0     2828.02     3124.86    473.83 o 
   6   6   0    56851.21    62534.13   1301.92 o 
  10   6   0    19690.31    22357.34    639.70 o 
  14   6   0    15958.80    16016.40    783.04 o 
  18   6   0      293.72     -884.85    893.35 o 
   0   8   0   110437.73   136159.78   2991.13 o 
   4   8   0    20701.55    20361.13   2275.14 o 
   8   8   0    32924.23    34610.84    865.31 o 
  12   8   0    11470.93    12610.07    715.85 o 
  16   8   0      422.31      461.56    807.70 o 
  20   8   0     2008.75     1467.30   1514.40 o 
   2  10   0   107654.73   117636.81   2242.38 o 
   6  10   0    82517.34    86102.01   3038.23 o 
  10  10   0    34872.94    37079.54   1141.91 o 
  14  10   0    12952.64    12242.55    833.67 o 
  18  10   0    10209.02     8243.26   2098.50 o 
   0  12   0   129465.06   127016.83   3638.81 o 
   4  12   0    38110.47    38430.64   1515.82 o 
   8  12   0    19445.67    19347.41   1519.00 o 
  12  12   0     9747.17    11600.66   1249.98 o 
  16  12   0     4685.64     4413.35   1986.63 o 
   2  14   0    76601.45    79393.48   2290.53 o 
   6  14   0    36098.29    38314.75   2067.88 o 
  10  14   0    14055.30    13372.07   1359.45 o 
  14  14   0     3541.70     3914.45   1103.05 o 
   0  16   0    58553.38    57608.60   3068.85 o 
   4  16   0    54740.20    61950.47   2251.91 o 
   8  16   0       56.18     -715.68    538.76 o 
  12  16   0     6180.99     5815.03   1724.02 o 
   2  18   0     4832.50     4359.95    976.96 o 
   6  18   0     4241.71     5450.25   1052.43 o 
  10  18   0     4418.74     4580.79   1194.72 o 
   0  20   0     9384.07     8942.76   1806.45 o 
   4  20   0     6336.06     4136.42   1081.25 o 
   8  20   0     4662.76     4147.75   1211.18 o 
   2  22   0    10477.04     9484.17   1433.06 o 
   1   1   1   332466.59   247223.70  41053.79 o 
   3   1   1      750.27     1013.80    137.00 o 
   5   1   1    45941.18    41970.30    536.28 o 
   7   1   1    59405.03    56630.47    452.56 o 
   9   1   1    10461.09    11524.23    286.89 o 
  11   1   1     4210.63     4820.13    255.59 o 
  13   1   1     7941.59     8271.75    485.09 o 
  15   1   1     4176.33     3863.35    458.16 o 
  17   1   1      499.42     -250.81    538.07 o 
  19   1   1     1557.89     1105.33    710.21 o 
  21   1   1        7.10     -171.18    757.69 o 
   1   3   1    67238.90    67199.59   1199.49 o 
   3   3   1    14172.52    25801.37    509.30 o 
   5   3   1     1902.83     1756.16    149.40 o 
   7   3   1     6428.85     7165.51    212.95 o 
   9   3   1    23297.46    23340.57    377.01 o 
  11   3   1     5896.62     6202.45    309.81 o 
  13   3   1      536.44      176.05    308.54 o 
  15   3   1        5.28     -328.64    370.82 o 
  17   3   1     1179.08      507.79    545.50 o 
  19   3   1      206.91      -37.52    666.50 o 
  21   3   1      416.41      430.75    843.41 o 
   1   5   1     1710.72     2990.59    250.68 o 
   3   5   1       91.46      -23.22    171.30 o 
   5   5   1      154.37      458.00    135.34 o 
   7   5   1    28436.61    28397.25    428.64 o 
   9   5   1     8776.91     9186.46    315.51 o 
  11   5   1     7168.65     7293.83    335.63 o 
  13   5   1     1344.58     1302.10    307.71 o 
  15   5   1     4012.05     4003.43    517.44 o 
  17   5   1        3.63     -237.18    532.35 o 
  19   5   1       12.05     -845.75    649.03 o 
  21   5   1      244.82     -835.49    749.32 o 
   1   7   1     5921.20     5973.01    431.02 o 
   3   7   1      736.41      784.66    210.50 o 
   5   7   1     1561.66     2687.42    261.57 o 
   7   7   1     4596.61     3929.09    241.14 o 
   9   7   1     4202.57     4835.65    289.09 o 
  11   7   1      130.29      217.28    296.74 o 
  13   7   1       10.24      -37.09    289.70 o 
  15   7   1       77.80      490.88    468.18 o 
  17   7   1      504.52      380.77    597.45 o 
  19   7   1        1.19     -172.76    708.59 o 
   1   9   1     8063.06     7884.07    495.96 o 
   3   9   1     1722.20     1825.05    349.42 o 
   5   9   1    68999.84    74112.56   1130.18 o 
   7   9   1     1439.57     1580.20    260.88 o 
   9   9   1      664.73      795.08    269.92 o 
  11   9   1     3199.31     2981.34    408.40 o 
  13   9   1    20243.64    20859.26    626.43 o 
  15   9   1      886.35      847.45    504.85 o 
  17   9   1       13.68      126.25    683.80 o 
  19   9   1     1244.87      480.29   1077.09 o 
   1  11   1    16852.49    17203.03    735.00 o 
   3  11   1    29802.90    28466.01    897.43 o 
   5  11   1     4058.43     4088.03    474.64 o 
   7  11   1      217.71      -62.13    276.17 o 
   9  11   1     8877.22     9812.71    534.27 o 
  11  11   1      247.99      264.57    391.68 o 
  13  11   1       36.51     -367.54    428.53 o 
  15  11   1      537.15      666.14    535.23 o 
  17  11   1     2262.09     3929.76    991.07 o 
  19  11   1      389.12      569.47   1124.98 o 
   1  13   1     8647.79     9599.38    672.41 o 
   3  13   1     4592.62     3934.74    504.61 o 
   5  13   1     4282.38     4730.10    541.57 o 
   7  13   1    19495.96    22120.77    994.79 o 
   9  13   1      595.25      544.59    360.27 o 
  11  13   1     2565.06     2096.99    602.63 o 
  13  13   1      676.29      103.33    592.32 o 
  15  13   1     1330.84     1470.21    585.00 o 
  17  13   1       25.59     -173.57    805.68 o 
   1  15   1      998.45      731.66    447.21 o 
   3  15   1    15351.66    17538.01    934.58 o 
   5  15   1      525.02      406.63    446.21 o 
   7  15   1       59.84     -272.10    384.37 o 
   9  15   1     4584.44     4287.19    599.92 o 
  11  15   1     3011.21     2980.82    713.59 o 
  13  15   1       14.66      377.37    731.09 o 
  15  15   1        4.52     -183.49    653.65 o 
   1  17   1     9060.11     8380.02    800.06 o 
   3  17   1     2261.46     1966.59    572.07 o 
   5  17   1      714.00      188.71    484.91 o 
   7  17   1       14.76     -534.19    426.31 o 
   9  17   1        4.13     -207.12    558.33 o 
  11  17   1     1619.81     1058.81    683.45 o 
  13  17   1      214.29     -184.32    780.91 o 
   1  19   1       70.31     -407.82    487.56 o 
   3  19   1     1901.74      776.79    572.07 o 
   5  19   1     2801.51     2723.17    660.93 o 
   7  19   1     1059.26      671.66    538.45 o 
   9  19   1      200.49      243.12    640.12 o 
  11  19   1       97.76     -783.15    635.04 o 
   1  21   1     1891.50      967.37    632.40 o 
   3  21   1      721.93      240.85    614.95 o 
   5  21   1       16.28     -631.44    566.78 o 
   7  21   1      352.42     -314.96    574.18 o 
   2   0   2   172111.52   178103.84   1874.75 o 
   6   0   2    30890.19    30153.71    445.75 o 
  10   0   2    73061.14    76499.83   1049.28 o 
  14   0   2     3843.02     3798.40    601.25 o 
  18   0   2       15.20      301.80    900.61 o 
   0   2   2   123293.21   135821.03   1350.72 o 
   2   2   2    30981.98    21289.48    826.85 o 
   4   2   2     7383.35     6571.08    239.62 o 
   6   2   2      664.22      654.44    140.89 o 
   8   2   2    32331.32    32738.03    425.17 o 
  10   2   2      470.50      169.69    192.25 o 
  12   2   2    23332.97    22720.93    470.22 o 
  14   2   2       79.91      115.76    352.62 o 
  16   2   2     1457.20     1291.84    497.21 o 
  18   2   2        9.70      337.22    607.69 o 
  20   2   2      604.05      156.14    711.40 o 
   2   4   2    87739.09    81034.26    772.81 o 
   4   4   2      339.36      158.68    146.43 o 
   6   4   2     3891.57     4050.03    193.67 o 
   8   4   2     3697.65     3739.98    206.10 o 
  10   4   2    12851.56    12553.11    355.51 o 
  12   4   2      812.87      792.67    269.21 o 
  14   4   2     5370.71     5144.13    437.22 o 
  16   4   2      456.08       92.40    485.79 o 
  18   4   2     1161.97      882.52    674.83 o 
  20   4   2      334.45      278.56    732.69 o 
   0   6   2   155447.94   135639.98   4483.40 o 
   2   6   2     6600.73     7923.24    339.40 o 
   4   6   2    10311.60    11408.50    388.09 o 
   6   6   2    29823.21    28275.24    475.48 o 
   8   6   2     5601.38     5176.87    291.87 o 
  10   6   2       81.61       78.12    218.83 o 
  12   6   2     3657.53     3969.14    374.23 o 
  14   6   2      566.16      526.77    366.92 o 
  16   6   2     1370.97     1378.97    543.10 o 
  18   6   2     1075.95      598.97    707.25 o 
  20   6   2     1201.20     1024.05    797.42 o 
   2   8   2    50485.36    55319.79    896.39 o 
   4   8   2   111718.33   129984.09   2215.19 o 
   6   8   2     5927.94     5630.23    355.08 o 
   8   8   2     3627.32     2959.93    261.10 o 
  10   8   2    16293.67    16358.78    481.77 o 
  12   8   2    12615.13    12700.09    542.70 o 
  14   8   2      255.74      -24.00    373.59 o 
  16   8   2     1204.49     1690.31    596.34 o 
  18   8   2     1301.43      908.60    729.20 o 
  20   8   2       53.86     -596.78    890.73 o 
   0  10   2     3353.81     4484.98    613.41 o 
   2  10   2      581.82      349.41    258.04 o 
   4  10   2    23786.96    25220.53    744.94 o 
   6  10   2      174.19     -164.67    242.50 o 
   8  10   2    28059.61    27367.49    647.09 o 
  10  10   2      150.48      401.87    290.93 o 
  12  10   2     4307.45     5307.18    463.24 o 
  14  10   2       50.51      198.27    419.43 o 
  16  10   2     3196.51     2587.13    686.96 o 
  18  10   2       65.73      448.14    835.65 o 
   2  12   2     3041.38     3228.64    450.18 o 
   4  12   2     1659.12     1779.30    410.85 o 
   6  12   2    35172.91    37843.05   1004.92 o 
   8  12   2       82.00       68.31    300.38 o 
  10  12   2     5395.25     4665.73    520.83 o 
  12  12   2     1149.81      911.88    472.99 o 
  14  12   2     2781.99     2450.46    588.79 o 
  16  12   2      631.10      138.97    678.82 o 
  18  12   2      844.84     1341.34    930.08 o 
   0  14   2    24509.06    26017.07   1440.46 o 
   2  14   2    11373.27    11369.10    769.17 o 
   4  14   2     9402.13     9660.79    719.82 o 
   6  14   2      723.83      845.68    430.82 o 
   8  14   2     4880.05     5837.02    537.14 o 
  10  14   2     1951.01     1493.43    590.10 o 
  12  14   2     3134.89     2592.55    624.19 o 
  14  14   2      129.39      574.07    641.73 o 
  16  14   2     1282.84     2409.88    906.95 o 
   2  16   2     6750.22     7972.07    756.23 o 
   4  16   2     4557.61     4439.80    762.84 o 
   6  16   2     1178.17      839.95    494.08 o 
   8  16   2      811.33      477.79    433.13 o 
  10  16   2     1318.88     1599.50    654.65 o 
  12  16   2     1112.55      655.83    758.06 o 
  14  16   2     1167.21     1311.90    807.50 o 
   0  18   2     2203.30     2127.38    977.41 o 
   2  18   2       33.14     -343.00    459.18 o 
   4  18   2     5959.97     5327.40    736.07 o 
   6  18   2      535.35      399.32    530.01 o 
   8  18   2      865.50     1221.59    560.23 o 
  10  18   2      657.79     -337.71    598.85 o 
  12  18   2      512.36      658.32    833.77 o 
   2  20   2     1951.14     1559.15    640.71 o 
   4  20   2        0.48     -763.05    508.70 o 
   6  20   2     4035.44     5085.63    729.83 o 
   8  20   2      123.02      141.79    644.69 o 
  10  20   2      755.27      271.25    706.10 o 
   0  22   2      244.30     -935.03    804.93 o 
   2  22   2      114.33     -497.14    595.41 o 
   4  22   2     3980.40     3106.75    794.62 o 
   1   1   3   295873.22   236691.09  10892.19 o 
   3   1   3    81432.17    82008.13   3758.29 o 
   5   1   3   149539.17   153571.50   1676.00 o 
   7   1   3    86824.45    89984.56    741.81 o 
   9   1   3    63621.82    69502.78    714.26 o 
  11   1   3    41729.78    40193.16    548.84 o 
  13   1   3    23736.62    22033.97    580.48 o 
  15   1   3     2412.31     2489.89    517.29 o 
  17   1   3     1120.97      544.11    509.90 o 
  19   1   3     1106.20       85.41    644.07 o 
  21   1   3      911.36      892.66    807.19 o 
   1   3   3    24251.79    19788.56    781.46 o 
   3   3   3     1874.84     1190.29    141.93 o 
   5   3   3    38732.74    39494.27    420.61 o 
   7   3   3    16475.63    14970.73    327.87 o 
   9   3   3    25490.78    24260.33    468.02 o 
  11   3   3     4741.28     4996.71    309.89 o 
  13   3   3     6353.39     6483.34    424.79 o 
  15   3   3     8212.43     7638.28    630.15 o 
  17   3   3     2514.85     2053.12    566.77 o 
  19   3   3     1416.09      987.04    721.05 o 
  21   3   3     1083.76     -160.33    758.85 o 
   1   5   3    58803.09    62248.95    907.40 o 
   3   5   3    55382.02    53638.89    661.33 o 
   5   5   3      423.20      739.97    166.24 o 
   7   5   3     5119.32     4478.75    252.56 o 
   9   5   3    27193.16    28001.36    495.76 o 
  11   5   3    18271.63    17978.79    458.35 o 
  13   5   3     5276.30     4704.55    414.85 o 
  15   5   3     4833.72     5500.09    622.02 o 
  17   5   3     4256.01     4087.65    625.36 o 
  19   5   3     1598.31     -275.71    707.27 o 
  21   5   3      486.40     -564.06    795.69 o 
   1   7   3    33450.66    36749.96    638.10 o 
   3   7   3   163696.55   150734.63   2580.06 o 
   5   7   3     2855.67     3026.55    291.07 o 
   7   7   3     9470.59    13069.96    380.30 o 
   9   7   3      106.08      252.66    190.08 o 
  11   7   3    19868.37    19933.38    514.20 o 
  13   7   3     4862.76     4330.22    424.44 o 
  15   7   3     2458.41     1266.52    479.34 o 
  17   7   3     1196.63      493.64    572.46 o 
  19   7   3     2431.05     2072.86    950.26 o 
   1   9   3    41023.83    41438.12    840.92 o 
   3   9   3     2708.21     2929.18    348.74 o 
   5   9   3    59808.53    58477.83   1302.84 o 
   7   9   3    58264.69    62327.69   1063.15 o 
   9   9   3    43103.36    40416.61    631.47 o 
  11   9   3     1409.85     1710.12    307.20 o 
  13   9   3     3107.89     2967.27    437.55 o 
  15   9   3    19531.52    19579.91    951.38 o 
  17   9   3     6145.90     5582.75    811.27 o 
  19   9   3       23.18        9.81    848.41 o 
   1  11   3    43423.50    43619.09   1074.63 o 
   3  11   3     9124.66     9753.24    568.64 o 
   5  11   3    42340.08    44422.98   1001.12 o 
   7  11   3    39862.45    39438.44   1355.44 o 
   9  11   3     6800.73     7142.96    479.22 o 
  11  11   3    10761.47    10971.98    681.05 o 
  13  11   3     7866.96     8103.27    587.88 o 
  15  11   3     1522.16      846.73    519.91 o 
  17  11   3     1349.86      944.82    869.61 o 
  19  11   3     1254.24     2266.58   1196.03 o 
   1  13   3    19640.42    19448.22    868.52 o 
   3  13   3    43148.93    48784.29   1249.89 o 
   5  13   3     4209.76     4468.01    581.71 o 
   7  13   3    11602.17    10910.57    704.92 o 
   9  13   3    25314.01    24935.75    937.94 o 
  11  13   3    14224.53    13938.40    788.01 o 
  13  13   3     2530.34     2985.69    601.66 o 
  15  13   3     1593.89     1175.73    705.55 o 
  17  13   3     1578.18     1753.22    917.33 o 
   1  15   3    38094.84    42475.74   1298.97 o 
   3  15   3     2717.45     3318.85    559.12 o 
   5  15   3     4752.35     5045.77    624.99 o 
   7  15   3    12590.13    13369.79    790.31 o 
   9  15   3     4863.36     5765.38    658.10 o 
  11  15   3     1244.94      464.23    690.04 o 
  13  15   3      550.04     1004.45    659.63 o 
  15  15   3     1164.28     1029.68    720.09 o 
   1  17   3     2526.56     2282.35    583.62 o 
   3  17   3     4123.11     4428.54    669.33 o 
   5  17   3     6943.36     7987.27   1029.23 o 
   7  17   3      482.90      219.17    457.53 o 
   9  17   3       25.28      257.68    481.94 o 
  11  17   3      351.42      204.02    749.63 o 
  13  17   3      970.53     1424.13    723.88 o 
   1  19   3     2494.26     2583.03    662.95 o 
   3  19   3    12093.85    11018.04   1252.36 o 
   5  19   3     4831.98     3705.22    708.48 o 
   7  19   3     3000.46     3351.91    752.30 o 
   9  19   3     1097.58      316.25    653.05 o 
  11  19   3      951.22     1265.01    888.97 o 
   1  21   3     2951.06     1995.43    702.37 o 
   3  21   3     2334.67     2360.14    728.36 o 
   5  21   3     4431.71     4441.21    824.95 o 
   7  21   3     2349.79     1736.07    753.22 o 
   0   0   4    26819.63    13900.49    560.54 o 
   4   0   4   903821.50   928861.44  20457.26 o 
   8   0   4    51336.39    51086.82   1709.20 o 
  12   0   4     5935.45     5981.95    504.38 o 
  16   0   4      106.07      260.74    673.59 o 
  20   0   4      875.58      277.46   1010.99 o 
   2   2   4    50451.29    37373.23   2040.16 o 
   4   2   4   151946.39   147404.91   1162.39 o 
   6   2   4    16059.36    15901.49    330.59 o 
   8   2   4     9696.12    10010.45    304.32 o 
  10   2   4     2733.46     3227.48    258.32 o 
  12   2   4       77.19      174.90    246.45 o 
  14   2   4     2378.56     2253.58    429.32 o 
  16   2   4      194.11        5.28    455.09 o 
  18   2   4      790.86      793.07    544.84 o 
  20   2   4      257.11     -593.63    702.22 o 
   0   4   4    29135.79    43067.05   2119.38 o 
   2   4   4    21498.98    22653.85    997.53 o 
   4   4   4     5657.03     8383.79    311.27 o 
   6   4   4        6.56      -65.88    137.84 o 
   8   4   4      909.40     1032.95    193.76 o 
  10   4   4      636.37      531.97    228.67 o 
  12   4   4      533.59      597.95    257.13 o 
  14   4   4     2558.80     2743.63    466.90 o 
  16   4   4     1110.69      834.93    508.05 o 
  18   4   4      104.55      -57.63    547.79 o 
  20   4   4      288.25     -695.00    696.09 o 
   2   6   4      446.46      544.56    187.88 o 
   4   6   4     7768.50    10087.74    384.20 o 
   6   6   4      305.69      197.48    164.38 o 
   8   6   4     1387.18     1475.99    192.73 o 
  10   6   4     1923.66     2249.84    271.37 o 
  12   6   4      379.63      528.03    323.19 o 
  14   6   4       72.41     -302.73    400.95 o 
  16   6   4      111.59      102.71    517.16 o 
  18   6   4      104.05     -219.05    558.48 o 
  20   6   4        2.12     -308.32    893.15 o 
   0   8   4    16362.14    15760.25    701.83 o 
   2   8   4     6067.42     6721.47    390.30 o 
   4   8   4      131.40      587.09    243.84 o 
   6   8   4     4000.90     4709.59    388.85 o 
   8   8   4       35.23      202.09    213.00 o 
  10   8   4     7871.25     7862.70    397.48 o 
  12   8   4        6.95       65.12    311.34 o 
  14   8   4    23985.29    21908.15    842.56 o 
  16   8   4       87.18      247.77    587.22 o 
  18   8   4     6540.53     4838.21    895.89 o 
  20   8   4        2.92     -957.28    842.66 o 
   2  10   4    21733.85    22641.10   1127.87 o 
   4  10   4     8357.14    10396.27    502.58 o 
   6  10   4     7844.11     8790.48    469.41 o 
   8  10   4       74.44       60.76    270.09 o 
  10  10   4    13321.46    14500.60    548.96 o 
  12  10   4       73.13      166.38    344.39 o 
  14  10   4     3857.20     3329.75    557.92 o 
  16  10   4      280.24     1032.24    732.06 o 
  18  10   4      499.63     -583.88    735.08 o 
   0  12   4      225.96      888.56    727.76 o 
   2  12   4     1157.64     1402.81    409.60 o 
   4  12   4     4499.71     4327.06    473.75 o 
   6  12   4       17.74      -38.74    287.00 o 
   8  12   4     5475.70     6317.39    448.73 o 
  10  12   4     1339.62     1160.17    386.85 o 
  12  12   4     1170.26     1357.67    452.76 o 
  14  12   4     1053.78     1040.92    613.99 o 
  16  12   4      183.73      -80.38    674.67 o 
  18  12   4       87.68      483.02    896.23 o 
   2  14   4    13431.35    13317.10    810.75 o 
   4  14   4     3465.89     3884.80    550.88 o 
   6  14   4     7506.49     7801.42    654.67 o 
   8  14   4     4010.22     4960.18    601.96 o 
  10  14   4     1478.70     1057.30    462.45 o 
  12  14   4       80.95      105.52    459.52 o 
  14  14   4      678.50      207.85    536.51 o 
  16  14   4      453.30      171.25    702.82 o 
   0  16   4      207.39      614.48    664.97 o 
   2  16   4    29618.49    30275.75   1188.16 o 
   4  16   4     5433.96     6437.99    704.42 o 
   6  16   4     5472.75     5369.26    629.56 o 
   8  16   4      144.97     -264.37    486.25 o 
  10  16   4     1716.64     1175.51    749.49 o 
  12  16   4       72.96      -48.18    593.05 o 
  14  16   4      174.54     -415.36    654.17 o 
   2  18   4      457.35     -508.16    445.48 o 
   4  18   4     1594.87     1645.72    598.38 o 
   6  18   4      136.32     -362.32    446.81 o 
   8  18   4        2.91      -40.14    573.92 o 
  10  18   4        4.62      126.82    736.15 o 
  12  18   4      238.77     -117.09    661.77 o 
   0  20   4     1628.00     1055.50   1131.68 o 
   2  20   4     1574.48      881.55    627.41 o 
   4  20   4       95.13     -145.07    567.60 o 
   6  20   4       45.42     -107.60    523.32 o 
   8  20   4     1157.88      914.70    687.16 o 
  10  20   4      453.60       72.92    838.18 o 
   2  22   4     1634.56      871.65    677.97 o 
   4  22   4       28.96     -288.35    635.93 o 
   1   1   5     2708.63      908.94    153.32 o 
   3   1   5   256043.81   275123.66   6559.54 o 
   5   1   5     1590.84     3034.58    281.26 o 
   7   1   5    21799.00    20589.95    441.79 o 
   9   1   5     1572.06     2037.86    220.05 o 
  11   1   5    16715.99    19541.60    469.30 o 
  13   1   5     4396.21     4068.45    404.37 o 
  15   1   5      813.83      220.35    465.79 o 
  17   1   5     1561.99     1371.42    549.19 o 
  19   1   5       33.80     -243.57    547.53 o 
  21   1   5      917.81       27.66    770.76 o 
   1   3   5   176659.70   195762.97   2813.54 o 
   3   3   5     1043.20      382.79    147.46 o 
   5   3   5    11988.42    14221.60    342.68 o 
   7   3   5    44260.17    44825.77    507.54 o 
   9   3   5    11857.98    12146.57    353.31 o 
  11   3   5    25999.64    26975.28    508.51 o 
  13   3   5      606.87      355.58    369.14 o 
  15   3   5     5534.47     5470.30    598.15 o 
  17   3   5      939.21      279.81    522.29 o 
  19   3   5     1305.44     1364.15    669.47 o 
  21   3   5      360.46      185.59    805.67 o 
   1   5   5    67973.56    71586.14   1219.39 o 
   3   5   5    18920.10    20784.41    420.24 o 
   5   5   5      512.26      258.57    146.17 o 
   7   5   5    11215.55    10543.17    320.43 o 
   9   5   5    36220.69    38101.18    605.94 o 
  11   5   5     6272.47     6570.56    352.11 o 
  13   5   5     6588.25     6834.76    517.66 o 
  15   5   5      560.46      671.34    453.48 o 
  17   5   5     1451.85     1843.53    591.13 o 
  19   5   5      119.04     -145.71    621.20 o 
  21   5   5      491.89    -1274.39    849.60 o 
   1   7   5    32608.32    33998.45    837.84 o 
   3   7   5   170961.52   182938.59   4083.69 o 
   5   7   5      257.62      286.22    198.05 o 
   7   7   5      967.28      840.93    197.59 o 
   9   7   5    44952.95    47068.53    715.95 o 
  11   7   5    33089.09    32776.98    620.91 o 
  13   7   5     5928.93     5448.67    522.66 o 
  15   7   5      634.30     -126.31    499.13 o 
  17   7   5     1235.32      927.50    649.11 o 
  19   7   5     1398.33     1644.75    814.54 o 
   1   9   5     8427.73     7989.38    434.95 o 
   3   9   5     7497.74     8544.10    483.83 o 
   5   9   5    30650.82    34978.40   1038.54 o 
   7   9   5    17967.81    19507.32    620.72 o 
   9   9   5      613.45      437.92    266.41 o 
  11   9   5     4779.04     5514.97    439.30 o 
  13   9   5     1934.80     2012.13    465.25 o 
  15   9   5     6706.15     6098.62    744.89 o 
  17   9   5      373.56      153.78    649.50 o 
  19   9   5        4.24     -484.57    751.52 o 
   1  11   5    17704.52    18309.11    629.75 o 
   3  11   5     6584.88     9010.68    553.55 o 
   5  11   5     3387.86     3748.01    390.05 o 
   7  11   5    21527.16    21912.12    719.34 o 
   9  11   5     3069.19     3805.95    435.39 o 
  11  11   5     2240.64     2440.45    409.26 o 
  13  11   5      556.66      211.31    454.57 o 
  15  11   5     2776.26     2674.48    646.81 o 
  17  11   5     1610.80     1937.05    827.87 o 
   1  13   5     8615.30    10654.04    703.25 o 
   3  13   5     7054.59     6517.50    565.02 o 
   5  13   5    14934.73    14527.15    666.07 o 
   7  13   5     1665.91     1752.28    380.12 o 
   9  13   5     5383.07     7136.92    750.98 o 
  11  13   5      301.22      282.08    400.48 o 
  13  13   5     5113.78     5440.20    666.05 o 
  15  13   5       92.46      336.09    619.64 o 
  17  13   5     1290.37     1329.36    951.49 o 
   1  15   5    13889.42    14794.58    886.60 o 
   3  15   5       47.56      108.34    421.43 o 
   5  15   5     4046.75     4149.61    525.69 o 
   7  15   5     2035.52     1487.41    509.60 o 
   9  15   5     8543.05     9182.17    899.16 o 
  11  15   5     1734.26     1727.13    500.71 o 
  13  15   5       38.97       20.29    519.78 o 
  15  15   5      956.93     1131.18    750.68 o 
   1  17   5     1168.38      928.18    514.92 o 
   3  17   5     4408.66     3879.35    651.79 o 
   5  17   5    13194.83    13036.40    841.92 o 
   7  17   5     5019.97     6017.17    780.53 o 
   9  17   5      951.57      973.53    594.45 o 
  11  17   5      287.24      481.91    560.08 o 
  13  17   5     1713.10     1371.10    730.68 o 
   1  19   5      125.43     -210.98    522.11 o 
   3  19   5     3654.08     3650.70    715.59 o 
   5  19   5     3342.77     3498.64    640.94 o 
   7  19   5     2074.65     2469.74    707.68 o 
   9  19   5      428.40      784.69    660.56 o 
  11  19   5      179.24      470.49    801.59 o 
   1  21   5     1229.49      483.50    634.11 o 
   3  21   5     1610.91     1527.83    697.24 o 
   5  21   5     4517.62     4679.79    759.75 o 
   7  21   5      216.14      -36.17    645.41 o 
   2   0   6   685610.06   621642.94  12989.68 o 
   6   0   6    66305.25    66921.39   1712.64 o 
  10   0   6   126999.48   130316.03   2270.59 o 
  14   0   6     1382.28     1906.41    540.44 o 
  18   0   6     2851.46     3082.31    884.83 o 
   0   2   6    27072.21    39037.20   1119.82 o 
   2   2   6      582.54     3478.65    363.18 o 
   4   2   6   222758.97   212350.84   5403.16 o 
   6   2   6    17711.85    18954.57    436.35 o 
   8   2   6    23117.20    20699.47    422.70 o 
  10   2   6     1488.99     1288.12    252.42 o 
  12   2   6    33527.08    33121.84    756.46 o 
  14   2   6      106.56     -304.11    379.74 o 
  16   2   6     6824.04     7232.68    674.48 o 
  18   2   6      243.93      256.75    554.59 o 
  20   2   6     1460.84     2088.31    796.71 o 
   2   4   6    58108.75    50206.70   1462.23 o 
   4   4   6      368.17      225.23    158.00 o 
   6   4   6    43089.32    40479.50    514.93 o 
   8   4   6    11255.04    10095.39    323.91 o 
  10   4   6    13932.07    11752.14    379.10 o 
  12   4   6     5025.31     4264.15    386.46 o 
  14   4   6    10114.72    10275.60    661.75 o 
  16   4   6      775.44      659.65    514.60 o 
  18   4   6     5469.86     5139.18    701.34 o 
  20   4   6       15.88     -971.29    647.52 o 
   0   6   6      962.26     1383.40    314.92 o 
   2   6   6    37283.76    36637.93    622.34 o 
   4   6   6    90418.83    83113.51   1555.13 o 
   6   6   6      518.12      201.65    171.96 o 
   8   6   6     6562.37     5762.46    322.02 o 
  10   6   6       48.59      -37.81    218.79 o 
  12   6   6    13149.27    13028.80    593.70 o 
  14   6   6       50.76      238.20    452.64 o 
  16   6   6     2311.76     1577.87    594.39 o 
  18   6   6      104.87     -205.57    636.19 o 
  20   6   6      481.64        4.07    785.45 o 
   2   8   6    91113.57    89760.31   2124.22 o 
   4   8   6    19304.03    20910.56    571.19 o 
   6   8   6     8372.24     7040.93    387.91 o 
   8   8   6    28187.33    31277.66    675.27 o 
  10   8   6    28712.65    29312.10    689.88 o 
  12   8   6      195.55      226.44    328.37 o 
  14   8   6      961.97      496.87    541.36 o 
  16   8   6     1142.11     1403.31    749.94 o 
  18   8   6     1579.33     1561.50    716.56 o 
  20   8   6       36.28      548.05    816.59 o 
   0  10   6   106701.86    99079.21   5307.59 o 
   2  10   6    20042.30    21796.84    785.73 o 
   4  10   6    19481.96    15927.39    596.45 o 
   6  10   6      628.59      416.49    315.76 o 
   8  10   6    50358.91    52817.77    903.35 o 
  10  10   6      979.46     1036.87    345.88 o 
  12  10   6    12844.71    12949.83    748.32 o 
  14  10   6       32.91     -420.30    539.24 o 
  16  10   6     7436.02     7244.47    767.34 o 
  18  10   6     1109.84      830.69    717.65 o 
   2  12   6    38795.46    39139.21   1191.48 o 
   4  12   6      435.84      304.53    316.37 o 
   6  12   6    30546.33    28930.67    932.74 o 
   8  12   6      199.87       59.21    360.70 o 
  10  12   6    12205.87    12650.33    593.11 o 
  12  12   6     1170.49      398.81    490.45 o 
  14  12   6     6806.51     6498.30    805.48 o 
  16  12   6        2.19     -354.12    596.02 o 
  18  12   6      841.24      804.09    979.45 o 
   0  14   6    52540.29    50798.86   1914.41 o 
   2  14   6     2598.95     2977.10    559.60 o 
   4  14   6    25395.23    26591.37    947.08 o 
   6  14   6       63.67      197.58    361.61 o 
   8  14   6    18224.19    17437.94    866.13 o 
  10  14   6      434.04       37.69    351.12 o 
  12  14   6     3555.74     3155.89    602.10 o 
  14  14   6      141.18     -213.44    551.57 o 
  16  14   6     1210.61      531.46    693.08 o 
   2  16   6      825.10      480.64    488.27 o 
   4  16   6       13.65       95.08    463.06 o 
   6  16   6    12798.57    14961.42    889.03 o 
   8  16   6     4353.69     4169.02    873.34 o 
  10  16   6      594.12     1144.41    511.58 o 
  12  16   6        0.21     -191.15    521.22 o 
  14  16   6     3316.82     4160.07    725.56 o 
   0  18   6    20406.11    19033.31   1551.85 o 
   2  18   6      986.55     2340.21    624.16 o 
   4  18   6      187.27      627.85    531.27 o 
   6  18   6      251.05      125.65    483.79 o 
   8  18   6     7745.30     9051.06   1056.15 o 
  10  18   6      260.68      515.38    642.31 o 
  12  18   6      464.87      274.91    772.79 o 
   2  20   6     6237.75     5213.09    820.46 o 
   4  20   6        1.79     -504.86    556.51 o 
   6  20   6     3753.97     4010.00    815.38 o 
   8  20   6        0.12      520.25    729.35 o 
   0  22   6     8317.18     6591.56   1347.04 o 
   2  22   6       53.16     -532.18    629.30 o 
   4  22   6     4130.87     2290.93    711.55 o 
   1   1   7   138854.98   141390.41   2082.28 o 
   3   1   7   541749.19   495355.59  12853.82 o 
   5   1   7   144821.64   123747.35   3818.99 o 
   7   1   7    22126.42    22147.02    478.56 o 
   9   1   7      388.73      286.71    238.45 o 
  11   1   7    14422.82    15190.90    563.88 o 
  13   1   7      163.38      286.33    327.61 o 
  15   1   7      588.72      596.16    488.97 o 
  17   1   7      186.35     -210.13    506.39 o 
  19   1   7      204.89      153.04    585.10 o 
  21   1   7      183.32      493.61    783.70 o 
   1   3   7     8242.64     6542.28    412.00 o 
   3   3   7     8524.73    12672.79    420.22 o 
   5   3   7     6554.04     6150.73    425.06 o 
   7   3   7     8614.15     7989.93    383.76 o 
   9   3   7     4482.99     5003.21    272.99 o 
  11   3   7     2764.12     3056.60    343.82 o 
  13   3   7      248.58      -23.95    345.15 o 
  15   3   7       19.19      114.97    419.97 o 
  17   3   7      309.79      -27.06    502.40 o 
  19   3   7       72.12     -703.53    579.12 o 
  21   3   7      112.06     -463.53    770.86 o 
   1   5   7        0.71      394.13    183.96 o 
   3   5   7    27148.10    25012.53   1187.19 o 
   5   5   7      788.00      510.32    187.04 o 
   7   5   7      920.93      928.33    199.40 o 
   9   5   7       48.53     -164.98    198.52 o 
  11   5   7       23.34      -53.84    251.38 o 
  13   5   7      223.12      495.81    355.00 o 
  15   5   7       57.79       -1.99    482.82 o 
  17   5   7      710.82      523.59    563.97 o 
  19   5   7      442.19       38.36    698.37 o 
   1   7   7    14392.00    12386.03    474.00 o 
   3   7   7    25093.30    23934.76    547.45 o 
   5   7   7     5924.11     7874.48    347.74 o 
   7   7   7     3982.13     4196.84    283.91 o 
   9   7   7      470.11      233.28    241.53 o 
  11   7   7     2248.91     3438.77    386.62 o 
  13   7   7    15134.38    15665.58    832.76 o 
  15   7   7     1540.17     1607.25    625.22 o 
  17   7   7      156.15       69.23    606.02 o 
  19   7   7       45.97      506.29    703.19 o 
   1   9   7    30110.26    31236.33    871.29 o 
   3   9   7    34981.33    33422.88    829.81 o 
   5   9   7     2901.21     3412.59    334.99 o 
   7   9   7     4638.41     4330.83    376.63 o 
   9   9   7      958.47      852.45    317.27 o 
  11   9   7      355.83      213.70    352.51 o 
  13   9   7      829.39      467.49    555.67 o 
  15   9   7     1140.96      743.95    598.72 o 
  17   9   7     1041.79      434.15    776.91 o 
  19   9   7       42.40     -141.06    710.91 o 
   1  11   7       56.08      153.33    290.34 o 
   3  11   7     8613.99     9595.89    594.10 o 
   5  11   7     2937.15     3309.16    446.94 o 
   7  11   7     1949.15     1628.87    341.76 o 
   9  11   7      149.64      567.28    320.35 o 
  11  11   7        9.37     -497.78    367.86 o 
  13  11   7        5.04     -269.41    479.02 o 
  15  11   7     1366.50     1460.12    659.92 o 
  17  11   7      203.10     -296.54    743.90 o 
   1  13   7      898.20     1092.64    378.79 o 
   3  13   7       22.85     -102.93    328.86 o 
   5  13   7     8568.28     9694.77    601.39 o 
   7  13   7       73.39      100.05    329.11 o 
   9  13   7      712.96      362.04    340.86 o 
  11  13   7     1088.64      647.69    414.16 o 
  13  13   7     1435.55      621.50    536.83 o 
  15  13   7       88.98      165.17    639.23 o 
  17  13   7        1.24     -697.31    872.28 o 
   1  15   7    19865.07    23831.35   1254.40 o 
   3  15   7     3274.78     3388.42    630.52 o 
   5  15   7     4973.24     5960.70    584.68 o 
   7  15   7     2749.27     2409.74    626.57 o 
   9  15   7      103.72      503.68    377.40 o 
  11  15   7      101.94      -28.86    483.57 o 
  13  15   7       26.24       79.59    547.70 o 
  15  15   7       63.22     -263.78    662.29 o 
   1  17   7      994.97     1863.95    573.14 o 
   3  17   7    19211.83    20049.15   1116.38 o 
   5  17   7     9639.56     9515.45   1053.53 o 
   7  17   7        6.88      -13.87    689.93 o 
   9  17   7       61.97      -84.50    596.71 o 
  11  17   7     1359.05      894.92    735.54 o 
  13  17   7      131.99     -296.74    622.09 o 
   1  19   7     1310.32      574.30    570.93 o 
   3  19   7        1.88      148.27    534.81 o 
   5  19   7        0.55      -85.28    523.25 o 
   7  19   7       27.59      -19.08    667.17 o 
   9  19   7        1.68        3.37    559.00 o 
  11  19   7      413.49     1029.44    907.00 o 
   1  21   7        2.29       40.70    624.12 o 
   3  21   7      383.62      476.94    637.02 o 
   5  21   7        0.51     -693.52    714.71 o 
   7  21   7        6.12     -393.69    686.02 o 
   0   0   8   491791.84   443299.53   4414.85 o 
   4   0   8   178315.45   172872.95   6319.92 o 
   8   0   8    54207.57    57993.98   1304.91 o 
  12   0   8     2936.06     2005.46    522.32 o 
  16   0   8     1444.32     1318.13    764.62 o 
  20   0   8     1306.29      751.59    899.94 o 
   2   2   8   173133.66   153652.31   2778.03 o 
   4   2   8    94435.05    98294.08   2654.63 o 
   6   2   8    55727.09    52861.17   1754.01 o 
   8   2   8    24065.66    28023.81    586.74 o 
  10   2   8    22536.32    21653.74    479.47 o 
  12   2   8     1569.33     1610.67    378.61 o 
  14   2   8     4970.30     5266.13    479.02 o 
  16   2   8      178.58     -109.10    492.30 o 
  18   2   8     4251.81     3595.97    665.37 o 
  20   2   8      249.13     -406.66    600.45 o 
   0   4   8      242.23      201.51    217.48 o 
   2   4   8    41019.78    52240.41    822.37 o 
   4   4   8   119298.94   109809.91   2351.68 o 
   6   4   8     1921.24     2227.73    186.40 o 
   8   4   8    23548.02    21730.64    454.07 o 
  10   4   8      442.06      495.35    241.54 o 
  12   4   8    21693.82    21941.45    683.30 o 
  14   4   8      362.53      161.34    440.18 o 
  16   4   8     3640.74     3430.88    617.07 o 
  18   4   8      250.07      255.33    564.17 o 
  20   4   8      741.44      250.86    739.25 o 
   2   6   8   102424.11   101884.48   1234.06 o 
   4   6   8    15407.41    16377.22    448.28 o 
   6   6   8    46530.90    43142.72    807.59 o 
   8   6   8       41.87      325.53    190.83 o 
  10   6   8    31299.15    31246.78    676.87 o 
  12   6   8     1806.42     1496.11    397.44 o 
  14   6   8    11698.48    12575.16    836.24 o 
  16   6   8       11.06       78.31    572.68 o 
  18   6   8      324.82      -54.93    644.56 o 
  20   6   8      519.73      379.88    750.57 o 
   0   8   8    81170.33    85499.13   1833.28 o 
   2   8   8    43335.43    47163.96    940.47 o 
   4   8   8    36459.67    35041.16    688.18 o 
   6   8   8     2782.11     2793.54    352.16 o 
   8   8   8    28335.49    27587.93    670.66 o 
  10   8   8    12404.60    11807.30    572.56 o 
  12   8   8    22742.25    22704.26    755.37 o 
  14   8   8     1016.49      958.79    571.81 o 
  16   8   8     1380.83     1285.48    657.47 o 
  18   8   8       74.56     -222.84    680.06 o 
   2  10   8    17608.22    15516.37    637.28 o 
   4  10   8      688.13      881.99    264.20 o 
   6  10   8     9482.49     9318.45    484.01 o 
   8  10   8     4244.99     3840.65    452.85 o 
  10  10   8     2241.50     1852.56    427.28 o 
  12  10   8     2470.50     2361.53    465.26 o 
  14  10   8     2695.55     2814.72    658.56 o 
  16  10   8      495.51       38.63    627.97 o 
  18  10   8     1331.60     1287.49    881.00 o 
   0  12   8    46687.40    44043.23   2743.85 o 
   2  12   8     1165.22     1048.12    354.47 o 
   4  12   8    15318.77    14603.90    695.57 o 
   6  12   8      366.51      723.71    308.09 o 
   8  12   8    10830.31    11695.24    659.04 o 
  10  12   8      192.76      173.25    379.70 o 
  12  12   8     3708.97     3359.93    627.47 o 
  14  12   8      976.88     1559.57    713.22 o 
  16  12   8     2301.40     2297.83    744.75 o 
   2  14   8     7215.73     6916.82    617.79 o 
   4  14   8    11847.83    12109.05    750.86 o 
   6  14   8     6095.60     7445.12    559.71 o 
   8  14   8      258.86      200.83    361.55 o 
  10  14   8     4006.74     3723.74    519.47 o 
  12  14   8     1448.21     1501.14    564.77 o 
  14  14   8     1169.83     1092.11    666.93 o 
  16  14   8       66.90       87.01    701.02 o 
   0  16   8      392.37      400.75    668.65 o 
   2  16   8      281.61     -145.85    417.55 o 
   4  16   8    39869.91    39055.21   2321.40 o 
   6  16   8      387.24      505.49    468.36 o 
   8  16   8     6377.48     7541.17    767.19 o 
  10  16   8       15.64      217.07    477.98 o 
  12  16   8     3522.75     3287.66    656.60 o 
  14  16   8      200.65      592.29    700.50 o 
   2  18   8     5879.01     5776.78    760.20 o 
   4  18   8       24.09      174.05    535.59 o 
   6  18   8     7487.33     9017.99   1047.74 o 
   8  18   8      389.43      251.28    654.19 o 
  10  18   8     3422.97     3431.14    846.66 o 
  12  18   8      107.26     -201.69    814.61 o 
   0  20   8     8360.49     8723.80   1983.09 o 
   2  20   8       46.14      -75.04    560.15 o 
   4  20   8     1747.05     2292.03    708.75 o 
   6  20   8       34.90      -82.42    695.25 o 
   8  20   8     2421.96     2403.03    910.04 o 
   2  22   8     2218.21      790.90    734.68 o 
   1   1   9   161558.09   182695.56   2225.27 o 
   3   1   9    63337.91    63242.32    720.27 o 
   5   1   9    11003.43    10045.40    313.63 o 
   7   1   9    37954.05    37050.25   1021.15 o 
   9   1   9     2839.98     2198.10    370.16 o 
  11   1   9     7087.83     7460.72    485.37 o 
  13   1   9     1733.50     1745.74    410.06 o 
  15   1   9     4004.94     4238.80    545.08 o 
  17   1   9     3235.99     3215.40    628.84 o 
  19   1   9      423.94      425.83    586.91 o 
  21   1   9       90.65     -618.83    646.78 o 
   1   3   9     7618.22     8181.38    271.11 o 
   3   3   9    81117.52    84670.07   2367.79 o 
   5   3   9      507.68      952.77    202.45 o 
   7   3   9    35106.50    32140.25    844.73 o 
   9   3   9     6544.55     5994.15    369.45 o 
  11   3   9     9742.20     9217.57    521.94 o 
  13   3   9     4041.13     4759.86    491.28 o 
  15   3   9     3387.11     3566.28    574.08 o 
  17   3   9     1852.72     1687.63    589.21 o 
  19   3   9     1279.71     1152.05    636.84 o 
   1   5   9      506.77      510.84    180.42 o 
   3   5   9      976.88      811.06    213.68 o 
   5   5   9    30220.01    30598.86    780.89 o 
   7   5   9    32853.14    36827.11    606.77 o 
   9   5   9    16754.87    15123.33    496.25 o 
  11   5   9     2266.10     1787.50    341.11 o 
  13   5   9     2237.72     2432.20    439.22 o 
  15   5   9     3057.36     3429.54    660.82 o 
  17   5   9     3120.36     2924.33    720.35 o 
  19   5   9      149.81       85.59    700.14 o 
   1   7   9    10606.80     9656.04    416.24 o 
   3   7   9    22396.73    22389.47    527.18 o 
   5   7   9    44556.99    48582.60    940.31 o 
   7   7   9     7359.88     8191.16    447.57 o 
   9   7   9     8992.42     9634.15    461.15 o 
  11   7   9     5149.19     6075.88    491.42 o 
  13   7   9     1881.71     2196.13    502.43 o 
  15   7   9      103.34     -447.87    554.25 o 
  17   7   9      687.33      585.39    773.22 o 
  19   7   9        3.22     -647.25    702.21 o 
   1   9   9     4564.71     3772.82    351.10 o 
   3   9   9    11844.74    11832.15    497.62 o 
   5   9   9    11743.16     8842.79   1192.99 o 
   7   9   9    45617.91    45499.34   1917.15 o 
   9   9   9      355.89       93.89    291.43 o 
  11   9   9     2343.65     2207.57    440.44 o 
  13   9   9     7434.83     8327.25    780.18 o 
  15   9   9     3860.45     4292.33    732.55 o 
  17   9   9      654.31      276.48    780.32 o 
  19   9   9     1071.99     1102.58    764.33 o 
   1  11   9    11591.03    11285.35    808.60 o 
   3  11   9    31864.36    28572.04    645.76 o 
   5  11   9    13966.46    13189.06    546.11 o 
   7  11   9     2151.30     2207.80    364.38 o 
   9  11   9     3298.47     3788.89    441.42 o 
  11  11   9     3830.39     4432.08    546.90 o 
  13  11   9     2767.31     2646.69    712.49 o 
  15  11   9     1334.60     1402.97    662.31 o 
  17  11   9      953.58      913.66    724.99 o 
   1  13   9    19646.51    16275.82   1078.33 o 
   3  13   9     7530.06     8271.29    638.51 o 
   5  13   9    12194.94    13074.36    687.47 o 
   7  13   9     2006.41     1916.68    439.82 o 
   9  13   9     6756.78     6479.89    590.82 o 
  11  13   9     1599.36     1611.73    493.35 o 
  13  13   9     2101.24     1951.53    633.44 o 
  15  13   9      957.84      441.31    664.13 o 
  17  13   9      367.60     -443.08    712.56 o 
   1  15   9     8803.15     9102.62    863.57 o 
   3  15   9     7353.87     7714.35    687.75 o 
   5  15   9      839.94     1247.19    452.54 o 
   7  15   9      115.03      398.50    430.21 o 
   9  15   9     6571.32     5983.61    661.35 o 
  11  15   9     2784.60     1899.29    516.76 o 
  13  15   9     1336.42     1595.88    627.38 o 
  15  15   9       21.62      -93.46    676.82 o 
   1  17   9      379.07      254.10    524.63 o 
   3  17   9      445.92      537.61    486.37 o 
   5  17   9     4520.51     4974.00    623.54 o 
   7  17   9     2399.00     2493.25    620.46 o 
   9  17   9      524.23      370.51    526.06 o 
  11  17   9     1712.32     2058.58    784.92 o 
  13  17   9     1850.31     1725.44    733.20 o 
   1  19   9     2466.51     2746.13    679.30 o 
   3  19   9      526.51      323.02    564.18 o 
   5  19   9     2880.05     3257.03    661.68 o 
   7  19   9      564.14     1575.38    681.17 o 
   9  19   9     1595.27     2046.32    749.65 o 
   1  21   9     5952.20     5120.94    975.65 o 
   3  21   9     1458.87     1904.06    715.43 o 
   5  21   9      286.62     1051.48    681.78 o 
   2   0  10   244004.73   206463.64   7498.01 o 
   6   0  10    16311.01    15255.89    538.91 o 
  10   0  10     1840.18     2747.77    726.48 o 
  14   0  10        4.46      335.95    540.67 o 
  18   0  10       35.36      528.45    828.03 o 
   0   2  10    12755.57    17693.29    516.04 o 
   2   2  10    20673.14    22335.99    510.27 o 
   4   2  10     8176.69    11723.40    428.37 o 
   6   2  10    25059.99    20907.87    435.13 o 
   8   2  10      140.78      144.53    205.48 o 
  10   2  10     1582.34     1947.05    402.69 o 
  12   2  10     2614.01     3125.53    426.12 o 
  14   2  10      287.20      599.16    408.34 o 
  16   2  10     1779.25     1798.03    569.07 o 
  18   2  10      279.74      -78.76    559.63 o 
  20   2  10      261.14     -127.14    619.04 o 
   2   4  10    44491.54    50855.52    574.86 o 
   4   4  10    12325.53    15582.12    430.51 o 
   6   4  10     2443.03     2261.65    259.77 o 
   8   4  10     6984.95     8524.22    406.81 o 
  10   4  10     3416.80     3409.40    356.84 o 
  12   4  10     2158.60     2541.06    425.41 o 
  14   4  10      115.51     -195.10    393.23 o 
  16   4  10        2.04       40.60    523.06 o 
  18   4  10       12.38     -317.43    636.66 o 
  20   4  10       38.94     -545.26    713.30 o 
   0   6  10    32228.79    38325.29   1124.20 o 
   2   6  10      647.88      260.62    192.90 o 
   4   6  10    29732.69    33080.13    776.43 o 
   6   6  10     9754.95     9626.57    409.16 o 
   8   6  10      245.14      377.33    218.11 o 
  10   6  10     6299.83     6974.90    490.64 o 
  12   6  10     4434.62     5096.37    609.33 o 
  14   6  10     6568.41     6276.15    738.57 o 
  16   6  10       11.60     -160.16    583.75 o 
  18   6  10      620.88      571.90    693.77 o 
  20   6  10     1214.92      487.48    782.32 o 
   2   8  10     3383.25     3438.85    326.22 o 
   4   8  10      987.29     1075.64    263.88 o 
   6   8  10       98.67      116.93    230.74 o 
   8   8  10     6325.54     9122.51    549.89 o 
  10   8  10     4679.19     5317.01    480.29 o 
  12   8  10     2168.52     2159.23    544.55 o 
  14   8  10      488.06      196.04    567.13 o 
  16   8  10      141.28      -51.43    636.37 o 
  18   8  10      366.20      159.89    824.70 o 
   0  10  10      133.08      372.99    510.86 o 
   2  10  10     1195.77      860.78    267.79 o 
   4  10  10     4493.91     5421.88    573.06 o 
   6  10  10      320.30      451.23    296.55 o 
   8  10  10      924.60     1776.12    404.19 o 
  10  10  10      477.66      532.86    396.59 o 
  12  10  10     1941.31     1623.87    465.74 o 
  14  10  10     1891.62     1128.06    618.13 o 
  16  10  10      107.95     -396.67    614.51 o 
  18  10  10      169.57       30.49    837.62 o 
   2  12  10     2661.22     2560.10    475.63 o 
   4  12  10     1844.67     2166.13    426.03 o 
   6  12  10      703.45      562.58    357.79 o 
   8  12  10      253.03      444.03    373.92 o 
  10  12  10        0.67       78.60    391.88 o 
  12  12  10     1910.84     2254.84    523.02 o 
  14  12  10        2.29     -357.26    646.56 o 
  16  12  10       45.07     -638.35    688.93 o 
   0  14  10      234.50      -91.62    736.01 o 
   2  14  10      588.04      436.54    398.09 o 
   4  14  10     6898.72     6020.15    568.00 o 
   6  14  10     2182.94     1703.38    430.01 o 
   8  14  10      881.27     1081.38    507.15 o 
  10  14  10      713.43      293.86    438.19 o 
  12  14  10      202.23       -0.02    501.41 o 
  14  14  10        2.92      160.96    624.65 o 
  16  14  10      591.25      686.83    748.72 o 
   2  16  10     9547.35     9159.42    890.65 o 
   4  16  10      278.89      411.94    436.09 o 
   6  16  10     1977.06     1305.43    537.19 o 
   8  16  10     1183.44     1004.61    485.71 o 
  10  16  10       45.02      302.11    480.40 o 
  12  16  10       65.24      166.81    623.65 o 
  14  16  10      116.31      -39.58    805.75 o 
   0  18  10       24.36     1780.54   1161.12 o 
   2  18  10      794.70      924.41    653.42 o 
   4  18  10     2998.48     1765.06    605.52 o 
   6  18  10       10.65     -161.44    612.97 o 
   8  18  10      431.47      584.19    562.33 o 
  10  18  10       28.25      -23.79    582.70 o 
   2  20  10        1.36      606.29    658.50 o 
   4  20  10      390.33       90.16    523.48 o 
   6  20  10      339.34      132.76    640.04 o 
   8  20  10      174.07      257.18    656.54 o 
   1   1  11      314.13      726.57    182.08 o 
   3   1  11    13509.44    12158.50    365.05 o 
   5   1  11    43841.88    39232.03    575.05 o 
   7   1  11      366.57      727.23    199.69 o 
   9   1  11     7929.14     8406.38    530.61 o 
  11   1  11    10042.95    10724.01    625.31 o 
  13   1  11     8442.16     9149.87    594.51 o 
  15   1  11      781.45     1914.81    439.35 o 
  17   1  11      100.62      103.16    535.52 o 
  19   1  11     1203.03      816.79    628.54 o 
   1   3  11    46500.29    40655.43    574.69 o 
   3   3  11    11042.91    11623.48    309.01 o 
   5   3  11    69824.79    63000.04   1032.59 o 
   7   3  11    53413.32    48596.37    886.63 o 
   9   3  11    14102.88    15232.58    542.46 o 
  11   3  11     2233.60     1666.68    389.74 o 
  13   3  11     7445.85     7476.03    564.95 o 
  15   3  11     4208.46     4568.60    616.55 o 
  17   3  11     3507.07     4454.32    678.95 o 
  19   3  11      880.94      428.95    695.13 o 
   1   5  11    51869.21    52411.29   1049.31 o 
   3   5  11    80363.70    65675.15    755.32 o 
   5   5  11    24643.64    25620.27    564.49 o 
   7   5  11     6167.86     7652.74    468.32 o 
   9   5  11     2340.73     2262.33    327.97 o 
  11   5  11    10321.72     9901.13    564.64 o 
  13   5  11      955.60      391.48    451.14 o 
  15   5  11     2320.89     1781.90    638.58 o 
  17   5  11     1204.21      910.66    789.22 o 
  19   5  11      878.02      911.40    857.54 o 
   1   7  11   110199.09   101521.20    997.11 o 
   3   7  11    27337.67    23997.03    569.81 o 
   5   7  11    16519.60    13415.08    476.20 o 
   7   7  11    13346.66    16433.23    479.05 o 
   9   7  11    13899.77    13593.97    592.32 o 
  11   7  11    32469.43    32695.26   1248.87 o 
  13   7  11    10494.72    11063.20    706.46 o 
  15   7  11      428.35       54.28    607.65 o 
  17   7  11      880.54      262.99    801.40 o 
  19   7  11     5114.42     5589.28    921.61 o 
   1   9  11     1570.88     1553.93    268.48 o 
   3   9  11     5340.89     5234.55    377.35 o 
   5   9  11    26514.62    28319.63    681.92 o 
   7   9  11    18676.04    16005.46    575.81 o 
   9   9  11    10198.66    11035.61    627.20 o 
  11   9  11     5185.68     4787.16    514.59 o 
  13   9  11      346.52      178.57    451.54 o 
  15   9  11     4902.60     4386.90    760.87 o 
  17   9  11     1691.71      898.50    711.73 o 
   1  11  11      101.27       29.46    307.78 o 
   3  11  11     2533.86     3855.07    416.19 o 
   5  11  11    16803.97    17363.58    566.81 o 
   7  11  11     9371.50     9990.90    613.88 o 
   9  11  11     6807.46     6279.16    561.02 o 
  11  11  11     1775.11     2629.70    496.69 o 
  13  11  11     3741.06     3811.34    783.70 o 
  15  11  11      821.42      308.40    693.97 o 
  17  11  11      664.42      120.87    699.95 o 
   1  13  11     4097.10     4444.52    512.98 o 
   3  13  11    16028.42    16142.45    721.64 o 
   5  13  11      517.21      350.16    395.07 o 
   7  13  11      738.71      985.46    464.02 o 
   9  13  11     1865.84     1951.45    485.71 o 
  11  13  11     7938.94     9857.20    728.94 o 
  13  13  11      334.02      328.49    648.78 o 
  15  13  11      563.32      612.17    727.75 o 
   1  15  11    30968.04    33400.38   1668.57 o 
   3  15  11      646.84     1041.80    463.54 o 
   5  15  11     2284.30     3195.19    613.62 o 
   7  15  11    14718.71    15792.43   1298.10 o 
   9  15  11     5534.49     6530.28    866.04 o 
  11  15  11      642.31      805.20    508.40 o 
  13  15  11      883.20      723.11    668.41 o 
  15  15  11     1299.34      761.56    768.05 o 
   1  17  11     8625.79     9792.86   1094.14 o 
   3  17  11    19132.35    18834.53   1172.20 o 
   5  17  11     8516.03     8960.02    833.48 o 
   7  17  11     3049.46     2599.63    645.84 o 
   9  17  11     1965.38     2405.86    668.71 o 
  11  17  11     1473.21     1606.84    686.34 o 
   1  19  11     1538.47     1906.16    757.37 o 
   3  19  11     2845.82     3553.71    715.54 o 
   5  19  11     1381.73     1996.35    644.92 o 
   7  19  11      239.02      120.82    695.09 o 
   9  19  11      994.81      509.59    759.57 o 
   1  21  11     2037.23     2710.69    745.94 o 
   3  21  11      922.83      780.10    663.84 o 
   5  21  11      573.54      998.79    689.13 o 
   0   0  12      113.95      497.29    376.46 o 
   4   0  12    17539.14    17261.48    758.73 o 
   8   0  12    29074.95    28315.66    966.45 o 
  12   0  12     2676.21     2454.52    692.28 o 
  16   0  12      107.01     -300.73    737.91 o 
  20   0  12      371.33      369.03    945.50 o 
   2   2  12    14454.84    11749.29    384.55 o 
   4   2  12       28.47       50.71    197.27 o 
   6   2  12    87978.05    81413.75   1248.04 o 
   8   2  12        0.91     -302.28    243.41 o 
  10   2  12     4454.09     4622.74    498.70 o 
  12   2  12       25.07      145.44    369.30 o 
  14   2  12     8954.53     9702.07    640.68 o 
  16   2  12       10.96      370.75    465.02 o 
  18   2  12      953.55      929.94    602.88 o 
  20   2  12        4.61     -588.28    729.02 o 
   0   4  12    16804.54    12195.99    532.27 o 
   2   4  12     3445.30     2420.86    230.85 o 
   4   4  12    18807.85    13612.21    401.63 o 
   6   4  12        1.03      -36.50    213.71 o 
   8   4  12     7573.50     7758.91    459.74 o 
  10   4  12     2471.65     2244.66    398.93 o 
  12   4  12     2124.87     2001.07    431.39 o 
  14   4  12        2.22       53.38    435.13 o 
  16   4  12     5761.92     6253.09    784.76 o 
  18   4  12      214.57     -349.36    670.50 o 
  20   4  12      360.14      123.28    746.64 o 
   2   6  12    29284.74    23601.16    641.47 o 
   4   6  12     1001.06      452.38    242.09 o 
   6   6  12    52186.61    45383.77    768.52 o 
   8   6  12     9391.38    10321.10    528.18 o 
  10   6  12      478.78      472.79    343.18 o 
  12   6  12     1235.86      776.72    452.81 o 
  14   6  12     5331.73     6836.71    667.80 o 
  16   6  12        0.09     -871.14    580.76 o 
  18   6  12     1106.55      977.12    863.07 o 
   0   8  12    75764.79    70223.10   1269.82 o 
   2   8  12      665.96      663.95    250.14 o 
   4   8  12    12737.43    11499.22    484.51 o 
   6   8  12     5201.53     4543.65    391.18 o 
   8   8  12    13706.52    13943.39   1094.26 o 
  10   8  12     8584.13     9881.92    587.72 o 
  12   8  12     2623.10     2940.02    526.59 o 
  14   8  12      442.44       26.27    584.71 o 
  16   8  12     1516.45     1204.16    681.22 o 
  18   8  12      983.24      174.90    867.60 o 
   2  10  12     3523.50     3098.61    419.30 o 
   4  10  12        9.82     -282.48    258.65 o 
   6  10  12     3179.93     3616.51    365.69 o 
   8  10  12      645.30      741.83    366.98 o 
  10  10  12    11204.87    11430.48   1161.51 o 
  12  10  12     1727.60     1159.63    506.43 o 
  14  10  12      838.33     1259.08    625.39 o 
  16  10  12       18.60     -619.09    620.11 o 
  18  10  12      554.50      412.51    878.31 o 
   0  12  12     3177.56     3707.77    666.46 o 
   2  12  12      243.05       48.06    341.03 o 
   4  12  12    13071.02    13198.96    628.38 o 
   6  12  12      176.05      271.95    350.60 o 
   8  12  12    10539.40    11129.55    675.27 o 
  10  12  12      331.35      273.42    410.13 o 
  12  12  12     5110.82     4737.18    617.11 o 
  14  12  12       22.52      -61.02    663.45 o 
  16  12  12      581.67     1606.30    777.45 o 
   2  14  12     9227.61    10676.63    689.29 o 
   4  14  12     1701.67     2019.70    416.57 o 
   6  14  12     1323.02      958.92    462.18 o 
   8  14  12       65.10       -5.84    425.40 o 
  10  14  12     2227.05     1676.55    570.89 o 
  12  14  12       66.57     -749.50    521.54 o 
  14  14  12      690.48      295.99    712.57 o 
   0  16  12     6832.65     6385.32   1617.73 o 
   2  16  12     2061.89     2126.64    485.21 o 
   4  16  12     5050.58     6841.32    665.38 o 
   6  16  12     5312.61     4866.13    707.29 o 
   8  16  12     1065.05     1036.99    509.48 o 
  10  16  12       78.07      150.73    490.31 o 
  12  16  12     2004.70     1590.28    714.28 o 
   2  18  12     4692.03     5135.90    751.43 o 
   4  18  12       53.04      348.03    476.29 o 
   6  18  12      348.29      133.23    613.87 o 
   8  18  12      220.48       -8.58    560.34 o 
  10  18  12     2922.40     2675.57    729.51 o 
   0  20  12     3699.81     6216.11   1267.57 o 
   2  20  12      343.32      397.74    548.98 o 
   4  20  12     1302.27     1797.27    693.10 o 
   6  20  12       19.94      751.10    630.07 o 
   1   1  13       69.44      807.86    213.48 o 
   3   1  13    22327.35    20742.22    438.98 o 
   5   1  13     2615.83     2690.21    280.36 o 
   7   1  13    36876.31    37074.67    619.76 o 
   9   1  13     1452.96     1864.67    412.73 o 
  11   1  13     2685.38     2275.36    471.80 o 
  13   1  13       43.41      -93.22    421.57 o 
  15   1  13        7.61     -289.49    424.83 o 
  17   1  13      840.25      794.30    581.85 o 
  19   1  13       26.09     -394.86    617.80 o 
   1   3  13     9791.17     7064.19    324.58 o 
   3   3  13     3623.82     3160.15    236.89 o 
   5   3  13    20648.98    18865.21    963.52 o 
   7   3  13        6.07      228.30    226.30 o 
   9   3  13     1443.05     1617.44    329.82 o 
  11   3  13     1720.42     1665.59    398.82 o 
  13   3  13     1097.49     1175.74    435.56 o 
  15   3  13       29.78     -113.86    462.55 o 
  17   3  13        9.65     -418.33    638.43 o 
  19   3  13       74.79     -349.11    705.70 o 
   1   5  13     8454.61     8384.87    383.14 o 
   3   5  13      995.65      326.72    203.03 o 
   5   5  13     9287.15    10175.21    399.65 o 
   7   5  13    13293.17    15092.65    627.22 o 
   9   5  13     7703.84     8426.95    612.62 o 
  11   5  13      143.35      231.90    391.83 o 
  13   5  13       67.20      -95.35    428.04 o 
  15   5  13        9.58      170.96    596.28 o 
  17   5  13      196.19      571.50    767.48 o 
  19   5  13       75.13       15.60    732.09 o 
   1   7  13    20626.13    21825.15    610.72 o 
   3   7  13    26807.90    25603.10    569.17 o 
   5   7  13     3674.10     4144.65    367.36 o 
   7   7  13     1105.03     1351.63    326.39 o 
   9   7  13    11299.19    10977.81    588.55 o 
  11   7  13    17929.37    18473.58    838.66 o 
  13   7  13      221.51     -125.02    425.60 o 
  15   7  13      297.50      617.08    633.21 o 
  17   7  13      669.69      465.80    687.81 o 
  19   7  13      858.29     1281.86    950.37 o 
   1   9  13    16968.47    15745.46    527.04 o 
   3   9  13      908.59     1414.97    311.17 o 
   5   9  13     1417.09      838.91    305.77 o 
   7   9  13     1229.73     1247.44    372.40 o 
   9   9  13        5.88       44.77    358.63 o 
  11   9  13      285.08      353.06    404.42 o 
  13   9  13      130.32      322.65    481.04 o 
  15   9  13        8.74      333.28    643.67 o 
  17   9  13       27.57     -418.12    686.31 o 
   1  11  13        3.89     -312.42    285.14 o 
   3  11  13     1540.13     1607.61    396.67 o 
   5  11  13      292.96      134.33    333.99 o 
   7  11  13      256.02     -141.98    330.69 o 
   9  11  13      108.69      164.62    384.41 o 
  11  11  13      132.18      118.93    426.03 o 
  13  11  13       42.62       -5.81    505.77 o 
  15  11  13     1087.81     1516.75    739.58 o 
  17  11  13       23.72     -966.40    746.80 o 
   1  13  13     1594.00      781.62    504.75 o 
   3  13  13       59.84       65.63    350.38 o 
   5  13  13       71.13     -409.50    332.41 o 
   7  13  13      412.36      392.70    436.49 o 
   9  13  13      165.62      -25.55    437.73 o 
  11  13  13      136.44        1.23    447.22 o 
  13  13  13      136.44     -155.00    655.16 o 
  15  13  13       15.36       17.89    724.93 o 
   1  15  13     1021.21     1178.84    448.89 o 
   3  15  13       39.93     -214.99    431.31 o 
   5  15  13       42.61       64.07    389.42 o 
   7  15  13     1534.22     2282.32    585.78 o 
   9  15  13      501.25       84.21    487.23 o 
  11  15  13      623.44      624.89    560.43 o 
  13  15  13      417.86      -47.72    846.49 o 
   1  17  13     4288.86     4691.29    591.74 o 
   3  17  13       16.23      283.52    453.65 o 
   5  17  13     2265.98     2834.84    629.86 o 
   7  17  13     4542.68     4443.88    785.27 o 
   9  17  13      167.20      277.27    516.14 o 
  11  17  13        5.41     -759.44    506.29 o 
   1  19  13       86.80      419.59    517.64 o 
   3  19  13      257.43      220.05    551.86 o 
   5  19  13       70.35     -383.17    525.36 o 
   7  19  13     1253.01     1053.05    639.63 o 
   9  19  13      190.73       98.07    611.63 o 
   1  21  13       23.52      924.54    595.80 o 
   3  21  13       11.99      433.08    560.07 o 
   2   0  14     4094.52     6253.02    498.36 o 
   6   0  14     2383.20     3682.52    449.96 o 
  10   0  14     5517.86     6022.29    793.07 o 
  14   0  14     3874.40     4096.73    844.33 o 
  18   0  14      801.70      773.29    872.46 o 
   0   2  14    11355.71    11862.89    537.35 o 
   2   2  14     3140.10     3142.54    267.08 o 
   4   2  14   152608.63   151805.06   1724.48 o 
   6   2  14    25348.86    22390.32    535.18 o 
   8   2  14     8290.46     7864.39    468.46 o 
  10   2  14     2285.21     2302.88    458.06 o 
  12   2  14     2887.34     4219.26    558.44 o 
  14   2  14       46.01     -333.33    408.53 o 
  16   2  14     5290.62     6125.17    795.48 o 
  18   2  14      140.85      -76.72    690.34 o 
  20   2  14      497.10     -871.19    736.43 o 
   2   4  14    14454.22    15355.04    403.44 o 
   4   4  14      552.90     1034.95    212.60 o 
   6   4  14    84647.75    85513.87   1765.57 o 
   8   4  14      105.00      272.06    308.45 o 
  10   4  14    13552.08    12959.79    682.96 o 
  12   4  14      642.38      574.08    457.73 o 
  14   4  14     4627.03     5750.96    645.35 o 
  16   4  14       23.20      165.31    625.97 o 
  18   4  14     2352.15     2710.65    793.63 o 
   0   6  14    98596.40    86567.11   1339.49 o 
   2   6  14    13525.66    12778.96    402.83 o 
   4   6  14    32826.29    33642.00    785.70 o 
   6   6  14      532.63      193.55    277.73 o 
   8   6  14    45209.00    47611.19    989.34 o 
  10   6  14     2710.97     2295.71    421.49 o 
  12   6  14    10771.35    11822.56    735.41 o 
  14   6  14      227.29      495.31    492.47 o 
  16   6  14     4226.78     4286.00    794.24 o 
  18   6  14       56.95     -220.65    834.05 o 
   2   8  14    30958.03    28603.38    576.63 o 
   4   8  14      802.19      224.80    278.60 o 
   6   8  14    17025.75    17319.33    587.23 o 
   8   8  14      189.95      168.23    348.41 o 
  10   8  14    22792.90    26051.11   1276.06 o 
  12   8  14     2709.56     2321.27    531.71 o 
  14   8  14     4960.34     5667.90    665.03 o 
  16   8  14        0.90     -187.97    647.58 o 
  18   8  14     2094.58     2186.46    948.07 o 
   0  10  14     5352.87     6038.58    615.86 o 
   2  10  14    10879.81    11084.56    581.91 o 
   4  10  14    17602.42    16912.49    681.41 o 
   6  10  14      584.89      296.82    319.02 o 
   8  10  14     2029.53     2344.00    455.78 o 
  10  10  14       33.00      -38.65    396.98 o 
  12  10  14      617.98      624.56    516.55 o 
  14  10  14       70.22       46.03    652.50 o 
  16  10  14     1405.41     1670.82    744.68 o 
   2  12  14    17428.24    15969.07    706.04 o 
   4  12  14      681.60      894.31    385.12 o 
   6  12  14     5135.69     3804.19    582.63 o 
   8  12  14       20.32     -217.68    425.64 o 
  10  12  14     2740.30     2872.83    535.51 o 
  12  12  14      274.18      269.58    500.79 o 
  14  12  14     2628.99     2764.22    804.47 o 
  16  12  14      120.85      -99.22    775.73 o 
   0  14  14     8909.21     9099.20    943.54 o 
   2  14  14     1468.22     1924.36    480.66 o 
   4  14  14     1411.63     1239.59    408.16 o 
   6  14  14     1190.93     1174.91    498.75 o 
   8  14  14     2572.57     2349.28    590.47 o 
  10  14  14      133.27      565.44    514.81 o 
  12  14  14     3428.64     3636.09    782.90 o 
  14  14  14       68.03     -587.41    828.76 o 
   2  16  14    12132.22    12881.04    759.80 o 
   4  16  14      383.64      361.69    448.38 o 
   6  16  14    16843.63    17918.78   1212.44 o 
   8  16  14       50.11      404.59    505.05 o 
  10  16  14     3863.71     3184.22    696.62 o 
  12  16  14       67.16       77.07    858.74 o 
   0  18  14    15107.16    15261.76   1943.52 o 
   2  18  14      109.62      175.60    470.80 o 
   4  18  14      695.81     -262.36    457.97 o 
   6  18  14      402.07      217.67    543.77 o 
   8  18  14     8607.17     8931.16    907.58 o 
  10  18  14       35.47       59.28    559.90 o 
   2  20  14     4300.67     4916.96    762.25 o 
   4  20  14       77.02       48.86    647.66 o 
   6  20  14      576.09      533.32    588.51 o 
   1   1  15     7210.16     8030.12    357.04 o 
   3   1  15    21403.15    16632.38    606.04 o 
   5   1  15    61752.25    61788.00   1676.56 o 
   7   1  15     3072.98     3437.56    322.86 o 
   9   1  15       38.58      121.99    375.95 o 
  11   1  15       26.77     -105.76    392.64 o 
  13   1  15      257.26      825.15    475.98 o 
  15   1  15     1500.01     1452.82    508.96 o 
  17   1  15        9.76      452.10    669.76 o 
  19   1  15       44.81     -799.77    701.69 o 
   1   3  15     5360.27     4611.96    319.45 o 
   3   3  15     7932.41     8689.63    363.47 o 
   5   3  15     3942.86     2995.93    294.50 o 
   7   3  15     4265.65     3928.74    395.73 o 
   9   3  15     9078.01     8293.75    507.47 o 
  11   3  15     1103.15      828.03    435.77 o 
  13   3  15     3737.66     3642.61    582.46 o 
  15   3  15      823.63      314.13    510.06 o 
  17   3  15      744.07     1250.30    836.17 o 
  19   3  15      326.71      894.44    753.90 o 
   1   5  15    17886.03    17124.65    477.79 o 
   3   5  15     4321.47     4249.58    297.35 o 
   5   5  15     1446.50     1901.65    299.26 o 
   7   5  15    18631.46    16273.35    644.11 o 
   9   5  15     2079.90     2284.53    408.00 o 
  11   5  15      304.76      274.20    443.38 o 
  13   5  15      184.44      135.79    482.38 o 
  15   5  15      843.88      719.17    545.68 o 
  17   5  15      262.05      763.24    696.07 o 
  19   5  15      388.05     -523.47    744.50 o 
   1   7  15    29925.26    29211.01    628.27 o 
   3   7  15      868.61     1198.70    261.18 o 
   5   7  15     5150.83     4879.44    380.11 o 
   7   7  15    11024.91     9065.87    584.56 o 
   9   7  15     9479.65     9423.94    620.64 o 
  11   7  15     4927.40     6022.69    619.85 o 
  13   7  15        3.47       85.32    468.59 o 
  15   7  15     2114.15     1570.63    696.05 o 
  17   7  15      474.18      794.03    717.32 o 
   1   9  15      440.53      331.34    288.73 o 
   3   9  15     9578.27    10052.99    538.69 o 
   5   9  15     7228.03     7078.22    484.30 o 
   7   9  15     1497.45     1058.60    401.90 o 
   9   9  15      681.53      694.68    419.61 o 
  11   9  15        3.83      -60.05    446.96 o 
  13   9  15     2306.38     2318.96    605.88 o 
  15   9  15        1.90      426.20    643.64 o 
  17   9  15      631.92      725.71    738.44 o 
   1  11  15      199.05       59.37    330.09 o 
   3  11  15     9136.17     8505.84    557.19 o 
   5  11  15      942.05      779.17    404.81 o 
   7  11  15      495.23      424.56    427.31 o 
   9  11  15     2730.82     2151.44    494.91 o 
  11  11  15     1166.16      576.47    526.81 o 
  13  11  15      327.14       52.93    528.44 o 
  15  11  15      761.91      853.12    766.83 o 
   1  13  15     4302.33     4855.30    539.14 o 
   3  13  15      227.85      -56.43    374.94 o 
   5  13  15     2355.83     2196.55    454.39 o 
   7  13  15     5264.51     5591.98    657.19 o 
   9  13  15      454.01      -21.91    482.04 o 
  11  13  15       84.96     -592.22    498.71 o 
  13  13  15      152.85      -27.73    805.76 o 
  15  13  15      101.67       70.44    763.42 o 
   1  15  15     1277.67      854.22    419.01 o 
   3  15  15     1287.78      968.82    483.31 o 
   5  15  15      530.37      390.81    457.43 o 
   7  15  15     1675.54     1443.80    548.43 o 
   9  15  15      670.60      464.48    530.20 o 
  11  15  15     1879.11     1919.59    651.15 o 
  13  15  15       40.32     -119.15    871.11 o 
   1  17  15     3991.83     3757.27    548.93 o 
   3  17  15      133.31     -219.92    417.68 o 
   5  17  15      436.06      -56.02    511.08 o 
   7  17  15     3766.36     4317.94    678.68 o 
   9  17  15     2236.88     2084.23    601.22 o 
  11  17  15      146.09      849.68    604.20 o 
   1  19  15       78.64      197.04    519.84 o 
   3  19  15      328.93     -341.17    474.14 o 
   5  19  15      178.21       76.12    558.64 o 
   7  19  15      214.80     -244.66    578.11 o 
   0   0  16      812.87     1203.74    519.98 o 
   4   0  16     3961.39     4062.24    471.13 o 
   8   0  16    18993.38    17795.46   1017.91 o 
  12   0  16      599.46      244.40    610.21 o 
  16   0  16     3006.73     3617.42    768.92 o 
   2   2  16     2923.78     3226.86    296.69 o 
   4   2  16     2733.55     2367.83    246.06 o 
   6   2  16     7924.01     9134.10    431.38 o 
   8   2  16      284.36      206.21    313.14 o 
  10   2  16      423.60      554.66    413.40 o 
  12   2  16       17.02     -323.29    437.72 o 
  14   2  16      172.36       50.11    474.46 o 
  16   2  16      141.20     -150.57    534.49 o 
  18   2  16      290.09      161.43    684.97 o 
   0   4  16    15383.32    12472.56    701.31 o 
   2   4  16     1625.77     1850.09    279.78 o 
   4   4  16    19180.29    19911.48    469.54 o 
   6   4  16       13.24      -57.27    285.23 o 
   8   4  16     8899.94     9479.55    547.39 o 
  10   4  16      288.55      889.86    431.01 o 
  12   4  16       13.52      -81.68    450.88 o 
  14   4  16     1132.19     1485.45    543.73 o 
  16   4  16     2048.80     2654.08    737.64 o 
  18   4  16       10.67     -812.89    827.20 o 
   2   6  16     9443.96     8820.36    514.98 o 
   4   6  16       61.18      -94.94    249.33 o 
   6   6  16     7536.44     7541.82    424.11 o 
   8   6  16      526.20      694.33    376.98 o 
  10   6  16     1213.77      934.19    463.76 o 
  12   6  16      189.79       48.37    440.94 o 
  14   6  16     2253.28     3025.13    604.52 o 
  16   6  16      324.43       -6.05    663.72 o 
  18   6  16      242.13      -59.49    885.51 o 
   0   8  16     3939.63     2711.89    489.18 o 
   2   8  16      791.00      514.46    282.35 o 
   4   8  16     2534.79     2002.48    325.77 o 
   6   8  16      443.77      496.26    298.66 o 
   8   8  16      753.79      376.51    382.53 o 
  10   8  16      418.75     1247.15    510.50 o 
  12   8  16     3177.74     3660.75    640.08 o 
  14   8  16      663.85      790.79    528.26 o 
  16   8  16      338.14      529.20    687.98 o 
  18   8  16        5.30      126.15    741.40 o 
   2  10  16     5569.11     5743.78    480.56 o 
   4  10  16       11.82      -15.32    324.54 o 
   6  10  16     4561.99     4272.77    572.82 o 
   8  10  16     2371.30     2603.87    487.00 o 
  10  10  16      745.83      424.05    417.23 o 
  12  10  16     1109.78     1151.59    570.80 o 
  14  10  16      280.14      582.90    583.59 o 
  16  10  16      304.26       64.51    765.72 o 
   0  12  16      756.68      100.05    517.82 o 
   2  12  16     5066.54     5662.35    524.13 o 
   4  12  16      386.86      344.43    396.25 o 
   6  12  16        6.88      -74.05    419.38 o 
   8  12  16      399.24      640.03    463.68 o 
  10  12  16       44.32     -391.93    451.02 o 
  12  12  16      703.53      287.57    539.35 o 
  14  12  16        0.92       86.64    733.83 o 
   2  14  16      846.84      264.16    401.46 o 
   4  14  16     1691.00     1509.92    457.68 o 
   6  14  16       87.44      281.60    464.58 o 
   8  14  16     2138.15     2064.96    571.12 o 
  10  14  16     2889.77     2827.26    642.11 o 
  12  14  16       52.47     -149.00    606.79 o 
  14  14  16      779.70     1257.32    941.57 o 
   0  16  16     1203.74     1125.31    646.65 o 
   2  16  16        0.15     -113.47    415.43 o 
   4  16  16     7074.03     7281.13    694.83 o 
   6  16  16      519.35      477.44    505.04 o 
   8  16  16       17.42       86.11    527.16 o 
  10  16  16      633.95      518.49    595.14 o 
  12  16  16      700.01     1076.51    734.31 o 
   2  18  16     1129.59      994.91    485.15 o 
   4  18  16       41.33     -309.42    508.17 o 
   6  18  16     1966.99     1953.60    628.82 o 
   8  18  16       53.56      270.14    556.80 o 
   0  20  16     1560.90     2233.36    860.70 o 
   2  20  16       46.24     -474.11    523.14 o 
   4  20  16       52.55     -509.31    521.37 o 
   1   1  17     1790.11     1202.73    264.65 o 
   3   1  17     1087.32      360.38    243.83 o 
   5   1  17     5848.94     6203.40    421.51 o 
   7   1  17     8316.50     8889.78    485.38 o 
   9   1  17     3493.56     3538.24    509.94 o 
  11   1  17      519.56      825.30    466.79 o 
  13   1  17      298.02      325.69    477.03 o 
  15   1  17     1951.33     1706.41    585.20 o 
  17   1  17     1362.19     1035.49    709.61 o 
  19   1  17      106.87       48.79    895.73 o 
   1   3  17    12218.71    10423.60    418.19 o 
   3   3  17    18909.18    17740.80    458.49 o 
   5   3  17     8633.24     8251.41    461.96 o 
   7   3  17    25891.47    24168.80    706.58 o 
   9   3  17    12368.89    12363.75    696.42 o 
  11   3  17       15.07      247.35    442.42 o 
  13   3  17     1725.66     2618.22    575.71 o 
  15   3  17     3354.33     3358.19    635.36 o 
  17   3  17     1807.74     2339.62    762.25 o 
  19   3  17       71.46     -256.41    742.63 o 
   1   5  17    29036.19    30944.83    660.04 o 
   3   5  17    12297.59    11629.13    422.88 o 
   5   5  17    30120.30    25828.89    611.39 o 
   7   5  17     6717.42     7045.00    555.88 o 
   9   5  17     7787.76     8057.48    554.80 o 
  11   5  17      617.50      633.20    464.59 o 
  13   5  17      952.66     2047.77    563.88 o 
  15   5  17     2399.33     3245.91    644.44 o 
  17   5  17     1325.47     2093.73    752.22 o 
   1   7  17    20199.09    18079.53    554.45 o 
   3   7  17     3754.12     3865.37    342.08 o 
   5   7  17    11359.12     9565.01    476.96 o 
   7   7  17     6828.53     6493.43    559.97 o 
   9   7  17     9217.61     8717.88    633.78 o 
  11   7  17     9400.59    10308.55    792.11 o 
  13   7  17     4256.64     4314.62    649.31 o 
  15   7  17     2510.38     3017.05    764.87 o 
  17   7  17     1004.78     1448.71    773.36 o 
   1   9  17     1905.21     1912.11    349.90 o 
   3   9  17    19110.64    19103.68    656.93 o 
   5   9  17     5083.83     5726.44    479.90 o 
   7   9  17     8724.96     7797.92    599.56 o 
   9   9  17       19.99      247.05    420.80 o 
  11   9  17      115.10      -71.79    484.43 o 
  13   9  17     1222.15     1184.01    578.34 o 
  15   9  17      944.67     1266.59    781.95 o 
  17   9  17      140.17     -339.33    703.16 o 
   1  11  17     1432.84     1601.81    394.87 o 
   3  11  17     3119.55     3433.36    461.85 o 
   5  11  17     2976.52     2917.18    446.96 o 
   7  11  17     1794.86     2076.62    538.92 o 
   9  11  17      908.60     1046.71    500.79 o 
  11  11  17     3381.20     3453.43    685.44 o 
  13  11  17     1302.15      881.40    599.93 o 
  15  11  17      268.77       -8.23    740.03 o 
   1  13  17      678.24      721.87    390.19 o 
   3  13  17     6060.55     5630.95    544.99 o 
   5  13  17     5415.47     6115.64    693.85 o 
   7  13  17      489.04      501.31    472.66 o 
   9  13  17      720.27      -23.30    480.87 o 
  11  13  17     2813.87     3131.90    782.42 o 
  13  13  17      369.87     1239.27    695.91 o 
   1  15  17     2511.24     2375.97    506.12 o 
   3  15  17     1910.99     2080.52    471.53 o 
   5  15  17     1236.13     1077.93    545.70 o 
   7  15  17     1142.56     1076.17    554.33 o 
   9  15  17     2756.52     3135.11    645.68 o 
  11  15  17     2365.08     2028.00    777.87 o 
   1  17  17     4342.21     3651.60    549.36 o 
   3  17  17     4899.97     4415.09    577.43 o 
   5  17  17     6072.10     5302.97    801.81 o 
   7  17  17     2881.95     3042.70    677.97 o 
   9  17  17      595.76      702.08    648.37 o 
   1  19  17     1945.24     1894.76    542.43 o 
   3  19  17      631.54      226.88    520.16 o 
   5  19  17      678.57      273.01    582.38 o 
   2   0  18       20.30        3.04    341.03 o 
   6   0  18     8650.14     7791.54    620.37 o 
  10   0  18     1436.82     1762.65    687.96 o 
  14   0  18      562.35      933.58    749.59 o 
  18   0  18       79.17      429.97   1263.76 o 
   0   2  18    16218.90    19756.55    925.62 o 
   2   2  18     2047.55     1730.40    290.37 o 
   4   2  18     3654.30     3962.49    353.03 o 
   6   2  18    12060.83    10554.35    512.38 o 
   8   2  18     3077.57     3610.24    447.06 o 
  10   2  18     7888.82     8381.32    665.45 o 
  12   2  18      418.74       44.69    474.49 o 
  14   2  18      949.82      930.31    559.55 o 
  16   2  18      600.61      234.59    577.34 o 
  18   2  18       98.11      701.89    742.62 o 
   2   4  18     1142.84     2740.72    325.06 o 
   4   4  18       24.81      173.68    267.74 o 
   6   4  18     2009.10     3475.49    404.94 o 
   8   4  18     5005.57     3993.92    495.70 o 
  10   4  18     2031.62     1994.19    519.20 o 
  12   4  18      504.66      895.55    508.24 o 
  14   4  18     1320.41     1985.68    590.45 o 
  16   4  18        3.73       51.30    658.57 o 
  18   4  18       42.75     -605.95    839.26 o 
   0   6  18     2653.56     3334.90    506.87 o 
   2   6  18     1899.21     1499.83    315.84 o 
   4   6  18    15761.24    19135.49    613.72 o 
   6   6  18     1056.15      774.11    354.68 o 
   8   6  18     5484.42     5953.52    564.95 o 
  10   6  18     2311.03     2839.23    590.62 o 
  12   6  18       39.61      313.43    481.22 o 
  14   6  18      704.79      750.59    537.55 o 
  16   6  18      908.65      833.44    706.28 o 
  18   6  18      125.56       65.29    738.81 o 
   2   8  18     3546.94     4533.02    405.13 o 
   4   8  18     1170.56     1311.51    361.45 o 
   6   8  18     3688.82     3847.58    505.27 o 
   8   8  18    12845.89    12023.36    690.56 o 
  10   8  18     2120.41     2328.16    586.10 o 
  12   8  18      476.35      306.56    542.36 o 
  14   8  18      448.03      616.21    589.69 o 
  16   8  18      680.48        7.93    677.87 o 
   0  10  18       30.85      216.97    453.70 o 
   2  10  18     2206.31     2078.77    414.63 o 
   4  10  18      202.94      221.73    352.95 o 
   6  10  18      125.14      213.91    425.50 o 
   8  10  18      268.65     -257.75    425.79 o 
  10  10  18      383.48     -364.06    478.99 o 
  12  10  18      471.15      207.57    528.70 o 
  14  10  18      880.36      488.58    601.56 o 
  16  10  18       17.74      234.79    800.77 o 
   2  12  18     1081.15     1099.46    411.71 o 
   4  12  18     1300.58      466.88    385.22 o 
   6  12  18     1039.88      897.40    458.74 o 
   8  12  18     2862.38     2616.59    586.18 o 
  10  12  18      255.95      387.20    526.20 o 
  12  12  18      227.22      701.36    638.51 o 
  14  12  18      268.23      -43.09    876.42 o 
   0  14  18      438.93      343.92    557.10 o 
   2  14  18     2500.32     2145.65    463.80 o 
   4  14  18     1418.39     1106.64    422.38 o 
   6  14  18     5340.59     4789.51    681.04 o 
   8  14  18      187.59     -352.83    480.46 o 
  10  14  18      977.46      742.57    586.49 o 
  12  14  18      158.58      200.39    657.17 o 
   2  16  18     1730.12     1486.39    497.90 o 
   4  16  18       13.21      311.12    514.87 o 
   6  16  18     2242.67     3124.50    644.90 o 
   8  16  18      483.07      290.35    555.20 o 
  10  16  18      372.98      759.52    625.17 o 
   0  18  18     1460.30     1079.24    738.74 o 
   2  18  18      129.28     -387.48    447.13 o 
   4  18  18       62.03      193.76    497.58 o 
   6  18  18        2.56     -728.07    532.24 o 
   1   1  19       12.84      248.50    258.11 o 
   3   1  19     2216.36     2694.28    328.14 o 
   5   1  19     6367.37     6953.93    468.43 o 
   7   1  19     8208.14     7911.00    473.81 o 
   9   1  19       71.96       18.88    425.27 o 
  11   1  19     1495.38     1323.40    512.16 o 
  13   1  19     2398.36     2624.66    599.82 o 
  15   1  19      676.51      841.50    582.41 o 
  17   1  19       38.80     -408.12    664.26 o 
   1   3  19      817.99     1563.46    308.73 o 
   3   3  19     6259.24     6426.11    396.16 o 
   5   3  19     2953.04     2916.90    385.32 o 
   7   3  19    17491.08    16763.79    814.80 o 
   9   3  19      278.28     -179.51    407.63 o 
  11   3  19      373.79      846.58    497.25 o 
  13   3  19      472.79      218.70    497.15 o 
  15   3  19      673.29      799.48    572.80 o 
  17   3  19      183.12        7.45    703.37 o 
   1   5  19    11303.80    12551.73    491.98 o 
   3   5  19     4239.96     4920.78    392.15 o 
   5   5  19     4188.94     4638.87    442.64 o 
   7   5  19     6214.77     6146.65    558.19 o 
   9   5  19      997.52      872.14    504.67 o 
  11   5  19        5.12      141.94    452.47 o 
  13   5  19      842.42     1193.84    554.73 o 
  15   5  19     1419.30     1298.31    588.80 o 
  17   5  19      528.12      719.88    727.26 o 
   1   7  19     5732.53     5607.84    424.11 o 
   3   7  19     1545.17     1418.10    340.38 o 
   5   7  19      303.79      -95.45    332.03 o 
   7   7  19      617.68      802.08    431.23 o 
   9   7  19      312.46      730.11    436.50 o 
  11   7  19     1756.62     1587.80    574.02 o 
  13   7  19     1570.55     1555.42    605.58 o 
  15   7  19       28.51      150.00    546.24 o 
  17   7  19      230.76     -138.16    708.39 o 
   1   9  19     3564.15     2754.69    391.06 o 
   3   9  19     5060.37     5133.02    485.81 o 
   5   9  19      406.21      631.08    397.68 o 
   7   9  19     8984.25     9955.65    753.12 o 
   9   9  19      859.96      760.22    463.47 o 
  11   9  19      183.26       34.94    483.36 o 
  13   9  19       20.19      -83.81    523.11 o 
  15   9  19     1415.68      619.24    797.15 o 
   1  11  19       10.48     -186.86    330.66 o 
   3  11  19     5193.74     4349.04    495.13 o 
   5  11  19     2889.39     2763.69    516.64 o 
   7  11  19      136.21       85.13    463.76 o 
   9  11  19      851.43     1398.88    540.17 o 
  11  11  19      464.83      716.71    618.77 o 
  13  11  19      148.65      491.97    630.30 o 
  15  11  19       72.74     -352.11    737.25 o 
   1  13  19      909.02     1023.20    419.02 o 
   3  13  19      278.23      338.68    403.35 o 
   5  13  19      922.69     1312.80    496.45 o 
   7  13  19       34.74      168.34    486.51 o 
   9  13  19     1113.27     1070.70    566.59 o 
  11  13  19     1473.96     1265.66    660.43 o 
  13  13  19      381.78      415.23    671.76 o 
   1  15  19     3004.72     1842.72    508.83 o 
   3  15  19      315.68      359.68    398.94 o 
   5  15  19        7.96     -113.73    444.55 o 
   7  15  19     1018.94      939.92    550.90 o 
   9  15  19     2597.72     2456.79    673.50 o 
  11  15  19      146.77      613.41    675.60 o 
   1  17  19      273.07      620.57    466.08 o 
   3  17  19     1847.06     1116.74    548.14 o 
   5  17  19      684.92      797.30    551.06 o 
   7  17  19       10.90     -168.48    556.18 o 
   9  17  19      238.82      501.11    622.41 o 
   1  19  19      994.20      473.87    520.26 o 
   3  19  19      394.38      698.83    544.33 o 
   0   0  20     2720.08     3310.33    718.50 o 
   4   0  20       98.85      434.47    473.08 o 
   8   0  20     8089.42     9474.39    954.79 o 
  12   0  20     6345.21     6780.85    972.41 o 
  16   0  20      365.06      196.24    838.74 o 
   2   2  20    11394.90    10469.31    463.32 o 
   4   2  20      108.48       -3.29    320.39 o 
   6   2  20    14699.48    14426.70    587.85 o 
   8   2  20     3327.60     2409.95    520.54 o 
  10   2  20      604.53      843.96    495.41 o 
  12   2  20      257.68      -37.31    491.61 o 
  14   2  20     2356.08     2519.84    634.11 o 
  16   2  20        0.23     -638.22    547.78 o 
  18   2  20      146.16     -318.98    879.69 o 
   0   4  20    16535.79    16441.73    765.65 o 
   2   4  20     1548.26     1788.30    335.96 o 
   4   4  20    24468.90    23517.65    835.23 o 
   6   4  20      456.08      183.73    344.50 o 
   8   4  20     6401.24     6600.53    591.61 o 
  10   4  20      167.34      -27.03    453.09 o 
  12   4  20     3756.02     3645.69    616.32 o 
  14   4  20       93.16     -272.41    517.92 o 
  16   4  20      997.43     2041.64    653.69 o 
   2   6  20    18436.17    19552.16    595.54 o 
   4   6  20      157.97      -51.84    329.03 o 
   6   6  20    16587.32    16999.80   1076.13 o 
   8   6  20     1302.17      727.78    447.49 o 
  10   6  20     1596.27     1756.26    575.86 o 
  12   6  20      100.68       19.07    530.17 o 
  14   6  20     3520.93     4006.64    683.02 o 
  16   6  20       12.47       50.41    668.64 o 
   0   8  20     9100.61     9249.75    733.67 o 
   2   8  20     7000.91     6651.16    475.29 o 
   4   8  20     3947.43     5034.80    480.19 o 
   6   8  20     3974.52     3678.33    580.25 o 
   8   8  20     8459.49     9998.59    910.56 o 
  10   8  20     1009.95      812.53    511.09 o 
  12   8  20     1824.56     2554.23    651.81 o 
  14   8  20        9.48     -212.20    561.12 o 
  16   8  20     1246.61     2246.39    882.22 o 
   2  10  20     4910.64     5241.39    478.94 o 
   4  10  20        1.21      546.25    380.94 o 
   6  10  20     6390.24     6122.61    678.36 o 
   8  10  20       20.94        6.64    459.83 o 
  10  10  20     2062.04     2345.49    696.36 o 
  12  10  20       22.41     -415.24    591.76 o 
  14  10  20      219.83     -241.48    588.03 o 
   0  12  20      796.32      147.58    506.11 o 
   2  12  20     1034.36      717.94    412.34 o 
   4  12  20     3051.05     3375.45    508.34 o 
   6  12  20      528.79     -188.78    462.86 o 
   8  12  20     1793.43     1725.52    590.50 o 
  10  12  20      429.23      602.30    593.82 o 
  12  12  20      604.17      595.78    663.23 o 
  14  12  20      210.24      -20.58    666.81 o 
   2  14  20     2261.08     2159.72    477.70 o 
   4  14  20      469.65      210.65    437.84 o 
   6  14  20      426.86      621.90    561.52 o 
   8  14  20      280.51      100.59    549.78 o 
  10  14  20     2874.40     3287.83    831.22 o 
  12  14  20       27.67     -148.41    682.98 o 
   0  16  20     6754.99     6252.29   1158.92 o 
   2  16  20        5.81     -261.37    432.19 o 
   4  16  20     5417.92     6344.03    829.11 o 
   6  16  20       11.94      143.47    528.52 o 
   8  16  20     1286.32      633.46    610.55 o 
   2  18  20     3176.01     3170.28    588.14 o 
   4  18  20       12.54     -619.59    523.49 o 
   1   1  21      209.67       -4.07    288.40 o 
   3   1  21      459.44      348.11    348.98 o 
   5   1  21      335.49      361.95    353.92 o 
   7   1  21      646.10     1019.32    422.74 o 
   9   1  21     1091.54      611.23    458.25 o 
  11   1  21      101.73      -92.45    481.78 o 
  13   1  21      403.10      603.57    556.62 o 
  15   1  21      339.20      323.05    566.46 o 
  17   1  21       46.95     -177.94    602.11 o 
   1   3  21     4415.57     4346.34    402.65 o 
   3   3  21      683.57      442.46    361.78 o 
   5   3  21        4.99     -311.01    319.35 o 
   7   3  21      682.95      665.61    431.25 o 
   9   3  21     1698.58      736.90    514.87 o 
  11   3  21      784.19     1253.28    518.80 o 
  13   3  21       79.50      -71.33    497.43 o 
  15   3  21       31.87     -295.88    541.81 o 
  17   3  21       50.47     -832.84    681.31 o 
   1   5  21      248.19       33.79    304.38 o 
   3   5  21    10987.79    11090.79    565.50 o 
   5   5  21      862.84     1573.14    400.99 o 
   7   5  21     2044.28     2085.31    486.67 o 
   9   5  21      517.77      656.50    533.38 o 
  11   5  21        9.80      353.49    516.62 o 
  13   5  21      164.53      292.54    523.33 o 
  15   5  21        5.15     -364.82    680.95 o 
  17   5  21       20.99      274.26    727.03 o 
   1   7  21     4283.30     4120.85    429.41 o 
   3   7  21      533.58      188.33    348.36 o 
   5   7  21      219.19     -177.41    382.31 o 
   7   7  21     1139.85     1605.00    490.22 o 
   9   7  21      668.18      948.35    541.38 o 
  11   7  21       75.44      804.07    559.45 o 
  13   7  21     1324.87     1534.45    594.57 o 
  15   7  21       93.47       36.64    606.87 o 
   1   9  21      230.06      436.21    346.19 o 
   3   9  21      140.75      386.90    380.67 o 
   5   9  21      420.48      699.66    465.74 o 
   7   9  21      643.63      287.53    478.23 o 
   9   9  21     1108.03     1225.63    518.91 o 
  11   9  21       94.47      640.00    584.00 o 
  13   9  21      420.78      280.78    566.83 o 
  15   9  21       67.56      137.95    606.97 o 
   1  11  21       73.53     -112.53    347.40 o 
   3  11  21     1723.96     1587.54    440.29 o 
   5  11  21      673.87      -98.86    468.33 o 
   7  11  21      915.54     1066.12    550.82 o 
   9  11  21      210.31       60.75    501.94 o 
  11  11  21      386.46      -63.88    577.63 o 
  13  11  21       52.98      -22.76    607.44 o 
   1  13  21       28.04      131.41    392.23 o 
   3  13  21        5.89     -234.27    376.79 o 
   5  13  21       39.06       14.93    485.01 o 
   7  13  21       22.66     -698.54    465.69 o 
   9  13  21       35.67     -325.17    513.88 o 
  11  13  21      187.93     -123.99    618.15 o 
   1  15  21       30.54     -282.67    456.33 o 
   3  15  21       17.56     -415.78    399.80 o 
   5  15  21      112.37        9.37    518.64 o 
   7  15  21      333.62      584.53    563.58 o 
   9  15  21      711.66      233.11    592.69 o 
   1  17  21      311.54       72.31    473.42 o 
   3  17  21     1480.62     1441.67    601.47 o 
   5  17  21      473.60     1401.85    651.96 o 
   7  17  21      125.00     -106.46    662.24 o 
   2   0  22    18475.91    16267.59    936.92 o 
   6   0  22     2676.56     2133.60    608.77 o 
  10   0  22     4189.65     4649.82    921.37 o 
  14   0  22     3515.49     3894.18    987.64 o 
   0   2  22       85.43      -66.37    416.29 o 
   2   2  22      318.99      343.65    341.73 o 
   4   2  22    13025.22    10937.16    697.96 o 
   6   2  22        2.18     -347.79    333.85 o 
   8   2  22       42.13      307.74    503.73 o 
  10   2  22       65.51      228.59    493.50 o 
  12   2  22     1156.41     1175.21    560.93 o 
  14   2  22        0.73     -186.06    551.80 o 
  16   2  22      315.77      747.52    628.61 o 
   2   4  22     4784.45     4429.61    459.38 o 
   4   4  22      129.49     -256.97    369.81 o 
   6   4  22    13569.05    11809.12    894.88 o 
   8   4  22      466.19      559.69    513.37 o 
  10   4  22      627.90      965.75    544.65 o 
  12   4  22      235.41       93.33    493.09 o 
  14   4  22      407.09      508.82    555.45 o 
  16   4  22      113.38       59.12    611.90 o 
   0   6  22     3719.54     3779.72    590.26 o 
   2   6  22        5.85      -69.25    343.50 o 
   4   6  22       90.08      151.43    381.99 o 
   6   6  22     1121.52      684.76    447.63 o 
   8   6  22     7930.16     7524.77    659.00 o 
  10   6  22       32.13      -48.18    521.28 o 
  12   6  22      502.62      529.45    563.45 o 
  14   6  22       50.77      353.24    611.21 o 
  16   6  22      597.41      607.54    597.57 o 
   2   8  22     1088.49     1174.52    397.03 o 
   4   8  22      128.44       -5.17    403.53 o 
   6   8  22     1908.19     1700.82    538.81 o 
   8   8  22     1368.89     1379.27    552.25 o 
  10   8  22     1469.60     1556.06    657.30 o 
  12   8  22      290.07      179.46    557.35 o 
  14   8  22      222.11      557.58    610.61 o 
   0  10  22      747.68      739.47    522.18 o 
   2  10  22        1.08     -142.68    371.88 o 
   4  10  22    16836.37    16922.21   1098.23 o 
   6  10  22      277.58      163.39    482.32 o 
   8  10  22      722.25      -24.89    496.10 o 
  10  10  22       27.47      241.08    576.01 o 
  12  10  22      686.56      835.74    651.95 o 
  14  10  22       62.38     -320.09    636.72 o 
   2  12  22     2956.10     2360.95    462.87 o 
   4  12  22      168.38      389.59    486.01 o 
   6  12  22      555.48      485.92    525.60 o 
   8  12  22      470.21      292.24    535.61 o 
  10  12  22      136.10       41.76    613.49 o 
  12  12  22      202.02      436.52    660.23 o 
   0  14  22     4150.64     2264.85    769.20 o 
   2  14  22       61.49      269.37    411.20 o 
   4  14  22      582.94      629.65    535.06 o 
   6  14  22        9.20     -439.46    485.94 o 
   8  14  22     1695.22     1096.83    619.92 o 
  10  14  22      153.81     1235.54    705.03 o 
   2  16  22      640.70     -180.21    482.12 o 
   4  16  22       17.38      261.21    533.10 o 
   6  16  22      523.15      502.47    600.00 o 
   8  16  22      568.81      452.12    603.68 o 
   0  18  22     2602.66     2946.26    835.23 o 
   2  18  22       28.51     -758.85    505.90 o 
   1   1  23      564.59      682.73    344.14 o 
   3   1  23     5924.93     7027.17    564.96 o 
   5   1  23     3461.51     3806.91    499.26 o 
   7   1  23       24.56     -686.16    481.36 o 
   9   1  23       23.92     -169.42    461.59 o 
  11   1  23     1491.13     1868.07    592.54 o 
  13   1  23     1389.26     2002.10    636.82 o 
  15   1  23      256.44      263.52    577.24 o 
   1   3  23     3128.71     3120.70    405.65 o 
   3   3  23     7414.39     7849.40    594.29 o 
   5   3  23      718.14     1297.54    429.89 o 
   7   3  23     1691.08     1495.21    474.03 o 
   9   3  23      977.05     1003.97    553.20 o 
  11   3  23     2099.57     2559.30    600.94 o 
  13   3  23      247.79     -329.82    517.21 o 
  15   3  23       25.84     -424.78    577.04 o 
   1   5  23     5967.12     5867.45    503.20 o 
   3   5  23     1598.49     1289.83    439.99 o 
   5   5  23     3525.53     4284.91    535.19 o 
   7   5  23     8414.60     9027.23    685.19 o 
   9   5  23      759.27      882.04    559.41 o 
  11   5  23     2112.12     1831.28    636.76 o 
  13   5  23     1054.76     1055.25    631.49 o 
  15   5  23       14.73     -229.42    545.28 o 
   1   7  23      581.68      505.67    381.84 o 
   3   7  23      676.74      507.36    436.75 o 
   5   7  23       26.66      218.11    450.99 o 
   7   7  23     1529.47     1674.38    551.55 o 
   9   7  23     3409.64     3274.69    654.95 o 
  11   7  23     1417.02     1618.18    624.65 o 
  13   7  23      419.41      995.12    621.04 o 
  15   7  23      549.20     -151.60    645.47 o 
   1   9  23     1638.86     2174.28    448.01 o 
   3   9  23     4989.25     4944.92    607.75 o 
   5   9  23     3900.77     4113.61    641.41 o 
   7   9  23      422.47      568.27    509.73 o 
   9   9  23      182.36       90.11    567.40 o 
  11   9  23      496.77      762.73    625.21 o 
  13   9  23      493.95     1507.16    698.53 o 
   1  11  23     1563.83     2135.08    460.53 o 
   3  11  23     1388.26     1659.93    510.62 o 
   5  11  23      366.59      408.25    495.51 o 
   7  11  23      251.86      395.15    510.28 o 
   9  11  23      932.39     1355.02    654.15 o 
  11  11  23      178.79     -492.56    576.63 o 
  13  11  23        1.99      438.86    690.30 o 
   1  13  23     1191.89     1491.51    457.06 o 
   3  13  23       78.82      709.19    484.38 o 
   5  13  23      672.91     1226.22    564.45 o 
   7  13  23     1151.77     1198.85    599.28 o 
   9  13  23       54.65      559.48    575.24 o 
  11  13  23       36.77      112.79    630.78 o 
   1  15  23     1348.65      614.19    519.27 o 
   3  15  23      371.27      338.20    468.99 o 
   5  15  23      144.61       97.53    556.75 o 
   7  15  23      944.05     1033.54    626.55 o 
   1  17  23     1076.75      834.27    535.08 o 
   3  17  23      159.50     -794.17    529.45 o 
   0   0  24      890.22     1206.68    801.95 o 
   4   0  24      961.26      203.38    565.16 o 
   8   0  24     2649.23     2233.31    951.82 o 
  12   0  24       46.21      299.87    764.79 o 
  16   0  24       65.65      585.06    919.81 o 
   2   2  24      239.27      636.89    414.05 o 
   4   2  24      297.29       72.16    391.82 o 
   6   2  24       33.24     -259.69    456.19 o 
   8   2  24      284.64     -195.02    501.26 o 
  10   2  24       68.95      119.33    526.46 o 
  12   2  24        0.19     -288.44    517.28 o 
  14   2  24      106.00     -275.52    556.97 o 
  16   2  24        3.47     -403.10    595.87 o 
   0   4  24       40.31      308.83    484.36 o 
   2   4  24      106.47      206.77    405.05 o 
   4   4  24        9.32      -28.53    405.19 o 
   6   4  24       60.80     -579.46    445.34 o 
   8   4  24      164.65      426.26    534.22 o 
  10   4  24      248.39      245.04    549.17 o 
  12   4  24     1130.62     2044.84    660.67 o 
  14   4  24        8.55     -285.72    559.83 o 
  16   4  24      260.70      -19.62    622.12 o 
   2   6  24      861.68      928.83    435.31 o 
   4   6  24      115.86       39.96    409.81 o 
   6   6  24      110.02     -253.97    447.47 o 
   8   6  24      451.53      143.98    506.56 o 
  10   6  24      533.27      756.17    596.23 o 
  12   6  24        4.78     -223.78    570.30 o 
  14   6  24        6.96      152.39    608.73 o 
   0   8  24      329.19      607.54    538.71 o 
   2   8  24     2402.57     2429.95    502.72 o 
   4   8  24      245.00     -151.17    415.62 o 
   6   8  24     2775.34     2964.56    613.82 o 
   8   8  24       80.31      222.04    505.44 o 
  10   8  24      143.09      697.15    642.78 o 
  12   8  24      134.58     1195.61    679.34 o 
  14   8  24       78.22      598.82    639.96 o 
   2  10  24       20.43     -108.41    388.18 o 
   4  10  24       46.71      302.78    484.02 o 
   6  10  24      584.82      608.18    518.67 o 
   8  10  24       14.58     -138.59    511.75 o 
  10  10  24        5.96      814.02    623.70 o 
  12  10  24      156.74      125.45    644.68 o 
   0  12  24      279.13      496.43    651.65 o 
   2  12  24       12.42      -24.09    407.55 o 
   4  12  24      412.75       62.40    485.45 o 
   6  12  24        6.79     -453.95    502.62 o 
   8  12  24        6.54      939.81    596.70 o 
  10  12  24      237.55     -121.09    623.57 o 
   2  14  24      350.02      597.38    457.71 o 
   4  14  24      167.25       52.33    528.28 o 
   6  14  24      158.07      148.39    552.24 o 
   8  14  24       24.15      598.35    607.57 o 
   0  16  24       43.56     -275.68    725.44 o 
   2  16  24       40.20     -664.74    526.61 o 
   4  16  24      174.64      332.64    581.18 o 
   1   1  25      698.82      451.27    419.69 o 
   3   1  25     3364.20     3834.15    529.56 o 
   5   1  25     3303.56     2919.51    511.02 o 
   7   1  25       63.29     -604.80    512.05 o 
   9   1  25     3050.73     3155.72    672.03 o 
  11   1  25     2978.36     3134.16    647.78 o 
  13   1  25      461.80      629.04    590.80 o 
  15   1  25      232.94       73.70    599.12 o 
   1   3  25     2563.14     2504.28    486.30 o 
   3   3  25      228.21      106.76    416.99 o 
   5   3  25     1751.19     1397.93    472.54 o 
   7   3  25     3499.14     3556.99    729.72 o 
   9   3  25      859.47      866.98    559.98 o 
  11   3  25      226.67      -85.57    551.89 o 
  13   3  25       11.67     -487.72    543.43 o 
  15   3  25      239.62      447.75    596.17 o 
   1   5  25      471.25      422.18    425.31 o 
   3   5  25     5635.69     5069.52    567.19 o 
   5   5  25     1116.74     1074.95    513.25 o 
   7   5  25      114.45      199.40    471.76 o 
   9   5  25      887.70      809.61    577.23 o 
  11   5  25      476.77      795.32    600.41 o 
  13   5  25        4.68      147.18    592.28 o 
  15   5  25     1018.46     1128.89    698.07 o 
   1   7  25     1385.42      713.66    405.68 o 
   3   7  25      204.71     -128.33    412.33 o 
   5   7  25       70.93      509.77    482.08 o 
   7   7  25       35.84     -406.69    476.32 o 
   9   7  25       56.93      365.24    615.48 o 
  11   7  25      987.25     1009.60    645.99 o 
  13   7  25      102.85     -329.68    594.62 o 
   1   9  25      598.98      357.38    407.18 o 
   3   9  25     1466.79     1774.41    504.87 o 
   5   9  25     3550.41     3163.18    626.48 o 
   7   9  25     1017.40     1366.18    565.83 o 
   9   9  25     1223.07     1965.23    686.50 o 
  11   9  25       10.08      352.29    633.34 o 
  13   9  25      737.55      680.87    715.23 o 
   1  11  25     1176.27     1414.72    458.47 o 
   3  11  25      882.51      254.59    466.77 o 
   5  11  25     1578.46      993.16    550.07 o 
   7  11  25      853.41     1278.68    581.12 o 
   9  11  25      350.56      763.90    638.25 o 
  11  11  25      189.63      934.26    694.76 o 
   1  13  25       53.88      -21.28    441.21 o 
   3  13  25     1590.06     1800.69    602.37 o 
   5  13  25      517.09      727.53    578.56 o 
   7  13  25       12.59     -303.33    532.21 o 
   9  13  25      144.68     -126.82    641.82 o 
   1  15  25      950.08     1075.21    540.91 o 
   3  15  25      361.52      550.58    570.23 o 
   5  15  25       90.89     -266.26    575.90 o 
   2   0  26     1011.04     1974.30    688.01 o 
   6   0  26      464.76      206.90   1118.73 o 
  10   0  26     6569.23     7584.43   1322.31 o 
  14   0  26       68.57      184.02    838.38 o 
   0   2  26     2687.93     2660.57    846.85 o 
   2   2  26      119.91      306.41    431.51 o 
   4   2  26      480.06     1259.72    475.35 o 
   6   2  26        2.39      106.44    487.55 o 
   8   2  26     1415.93     1188.49    670.38 o 
  10   2  26      741.10      274.24    589.17 o 
  12   2  26       57.48      370.81    609.57 o 
  14   2  26      150.72      381.57    602.63 o 
   2   4  26     6476.38     7561.73    639.26 o 
   4   4  26        2.14       -5.11    417.44 o 
   6   4  26      897.77     1402.00    535.46 o 
   8   4  26      358.31     -484.01    503.57 o 
  10   4  26     1899.00     1335.65    630.57 o 
  12   4  26      250.66     -637.49    560.58 o 
  14   4  26      120.65     -320.11    621.13 o 
   0   6  26      692.11      224.20    624.43 o 
   2   6  26      141.49        8.29    424.98 o 
   4   6  26     3172.84     4110.25    575.75 o 
   6   6  26       29.05      -94.03    475.22 o 
   8   6  26      103.89     -499.20    528.17 o 
  10   6  26       32.82     -333.52    591.13 o 
  12   6  26      727.86      266.95    626.60 o 
  14   6  26      133.17      -95.94    637.49 o 
   2   8  26     1335.67     1108.39    485.41 o 
   4   8  26       31.51     -575.97    466.64 o 
   6   8  26      100.84      466.64    523.47 o 
   8   8  26       18.86     -343.35    555.12 o 
  10   8  26      867.32     1885.21    714.02 o 
  12   8  26      262.89     1086.02    714.75 o 
   0  10  26     4112.48     5159.27    961.72 o 
   2  10  26      162.90      160.40    451.11 o 
   4  10  26     1240.31     1442.32    568.69 o 
   6  10  26     1068.47      986.62    572.37 o 
   8  10  26     1204.47     2133.34    739.86 o 
  10  10  26      165.57      733.15    674.30 o 
   2  12  26      143.75      558.04    495.63 o 
   4  12  26       28.52     -238.31    511.48 o 
   6  12  26      747.78     1210.93    605.05 o 
   8  12  26      567.94      823.98    610.53 o 
  10  12  26       89.21      949.65    708.98 o 
   0  14  26       23.13      336.85    717.07 o 
   2  14  26      219.35      605.77    579.71 o 
   4  14  26      976.00     1152.16    622.67 o 
   6  14  26       28.09     -466.54    555.17 o 
   1   1  27      213.16     -450.12    419.95 o 
   3   1  27      312.83      -94.24    437.58 o 
   5   1  27     1028.84      793.38    473.79 o 
   7   1  27      170.30     -101.92    562.71 o 
   9   1  27      177.58      243.25    593.35 o 
  11   1  27      169.80      607.61    606.20 o 
  13   1  27      188.00       21.83    570.56 o 
   1   3  27      393.18      961.07    504.20 o 
   3   3  27      353.11       59.58    437.26 o 
   5   3  27      559.91      271.53    496.85 o 
   7   3  27       91.93       -3.93    584.12 o 
   9   3  27       13.29     -455.41    581.20 o 
  11   3  27      429.20     -171.86    540.92 o 
  13   3  27      174.96      912.91    642.72 o 
   1   5  27       34.18       73.50    467.37 o 
   3   5  27     1493.51     1734.73    497.95 o 
   5   5  27       82.75      245.55    505.14 o 
   7   5  27        0.18     -371.66    580.72 o 
   9   5  27       42.99      -41.60    599.62 o 
  11   5  27       59.27      451.49    591.85 o 
  13   5  27       26.06      226.97    631.34 o 
   1   7  27        5.71     -571.85    443.37 o 
   3   7  27      137.98      -84.29    432.69 o 
   5   7  27      318.72       22.29    489.90 o 
   7   7  27      164.88      -97.44    574.47 o 
   9   7  27        5.89      152.80    608.67 o 
  11   7  27       18.09      713.65    665.84 o 
  13   7  27        0.14      223.17    700.78 o 
   1   9  27      337.29      158.74    513.70 o 
   3   9  27       92.79      158.05    496.93 o 
   5   9  27      707.90      969.09    556.53 o 
   7   9  27      627.83      791.03    572.40 o 
   9   9  27       10.70      185.65    650.18 o 
  11   9  27       32.00      301.15    648.81 o 
   1  11  27       84.48      196.92    527.78 o 
   3  11  27      324.97      479.70    535.93 o 
   5  11  27      264.92      -28.90    547.56 o 
   7  11  27       74.19       26.49    550.17 o 
   9  11  27        1.75      870.75    689.09 o 
   1  13  27      246.64      422.22    552.09 o 
   3  13  27       16.83      -60.41    549.68 o 
   5  13  27        5.93       50.45    545.21 o 
   7  13  27        6.08     -386.94    566.78 o 
   1  15  27       59.86       11.64    574.93 o 
   0   0  28     7531.79     5883.33   1476.72 o 
   4   0  28     2152.51     3291.25    804.20 o 
   8   0  28     1909.96     1798.43   1008.71 o 
  12   0  28     1709.02     2783.03   1159.49 o 
   2   2  28     1155.81      968.84    488.79 o 
   4   2  28        7.37     -219.02    423.72 o 
   6   2  28     1760.27     2034.09    704.13 o 
   8   2  28       83.96      361.22    598.30 o 
  10   2  28      646.95      789.97    652.40 o 
  12   2  28      237.61      764.79    658.79 o 
   0   4  28     1493.48     1416.21    817.16 o 
   2   4  28      451.85      290.64    468.18 o 
   4   4  28     2892.18     3183.05    564.06 o 
   6   4  28       39.31      693.95    628.06 o 
   8   4  28      423.47      980.49    655.78 o 
  10   4  28      122.14      239.25    605.65 o 
  12   4  28      212.14      711.86    659.01 o 
   2   6  28      502.46      890.77    520.63 o 
   4   6  28       46.48     -102.81    505.03 o 
   6   6  28       22.64       60.65    498.58 o 
   8   6  28       72.02      257.27    610.74 o 
  10   6  28      814.59      680.98    690.21 o 
  12   6  28      134.83      670.75    702.41 o 
   0   8  28     2575.53     2796.14    913.75 o 
   2   8  28        8.36     -209.66    464.69 o 
   4   8  28      219.48      -57.49    499.45 o 
   6   8  28      913.06     1616.28    598.69 o 
   8   8  28      677.80     1337.80    684.22 o 
  10   8  28      201.11      508.17    664.30 o 
   2  10  28     1680.90     1135.17    575.26 o 
   4  10  28       15.63       87.18    547.77 o 
   6  10  28     1840.21     1840.89    625.10 o 
   8  10  28        0.30      503.23    652.86 o 
  10  10  28      402.04       69.29    644.37 o 
   0  12  28     1705.70     1634.84    948.63 o 
   2  12  28      520.69      -83.07    597.45 o 
   4  12  28      524.41      512.75    568.65 o 
   6  12  28        3.35      -38.48    577.72 o 
   2  14  28      664.23      554.12    661.31 o 
   1   1  29     1438.20     2425.79    629.98 o 
   3   1  29       35.18       -6.23    457.64 o 
   5   1  29       30.02      -61.12    514.83 o 
   7   1  29      787.33      449.18    667.32 o 
   9   1  29      287.77     1123.21    692.18 o 
  11   1  29      153.97      587.50    721.34 o 
  13   1  29      240.39      396.59    665.27 o 
   1   3  29     1754.75     2290.35    634.00 o 
   3   3  29      186.57      231.88    461.93 o 
   5   3  29       43.39      616.10    552.45 o 
   7   3  29       67.55      301.74    609.61 o 
   9   3  29      885.23     1151.91    729.54 o 
  11   3  29       64.39     -138.21    628.71 o 
   1   5  29      143.56      116.39    511.29 o 
   3   5  29     1402.61     1198.77    497.52 o 
   5   5  29      849.18     1262.74    585.08 o 
   7   5  29        3.11       50.95    635.68 o 
   9   5  29      114.22     -468.54    621.58 o 
  11   5  29      407.58      817.85    717.62 o 
   1   7  29       13.39     -417.57    505.22 o 
   3   7  29       34.43       28.97    501.80 o 
   5   7  29        7.02      565.03    539.59 o 
   7   7  29       26.55     -282.85    598.54 o 
   9   7  29      184.98      -49.07    620.85 o 
  11   7  29       10.40     -458.52    641.46 o 
   1   9  29      503.64      166.08    557.43 o 
   3   9  29      112.74       53.33    555.94 o 
   5   9  29      994.84     1477.16    615.27 o 
   7   9  29      295.87      221.01    651.51 o 
   9   9  29      148.12      355.78    688.06 o 
   1  11  29     1084.58      581.35    610.13 o 
   3  11  29        6.83     -617.10    602.06 o 
   5  11  29       42.62      174.47    569.48 o 
   7  11  29      397.27     1190.74    713.46 o 
   1  13  29       11.03      804.96    673.44 o 
   3  13  29       98.97      578.60    665.43 o 
   2   0  30      771.68      -38.69    749.23 o 
   6   0  30      109.85     -727.17    829.11 o 
  10   0  30       68.58      336.39    953.06 o 
   0   2  30        0.93      318.33    786.02 o 
   2   2  30      369.26      813.48    560.54 o 
   4   2  30      733.26      555.39    542.96 o 
   6   2  30      137.87      475.74    644.15 o 
   8   2  30       49.65      275.13    650.69 o 
  10   2  30       48.62      187.16    654.00 o 
  12   2  30      354.68      851.09    719.76 o 
   2   4  30        7.28      519.21    573.81 o 
   4   4  30        4.08      517.98    541.42 o 
   6   4  30       94.83      262.43    630.75 o 
   8   4  30       12.01      272.25    642.68 o 
  10   4  30       15.72      261.44    638.28 o 
   0   6  30      709.20      905.83    802.83 o 
   2   6  30      130.72       95.90    527.85 o 
   4   6  30      132.71      388.47    539.66 o 
   6   6  30      190.75     -134.00    618.71 o 
   8   6  30      183.83      375.17    641.58 o 
  10   6  30       40.29      -75.39    676.51 o 
   2   8  30      397.36     -104.01    493.29 o 
   4   8  30       89.42      205.78    531.83 o 
   6   8  30       19.24     -146.85    539.19 o 
   8   8  30       86.98      688.58    694.38 o 
   0  10  30       82.47      901.92    897.93 o 
   2  10  30       81.53     -283.33    594.07 o 
   4  10  30      254.38      422.25    559.72 o 
   6  10  30      129.36      528.74    600.47 o 
   2  12  30      167.86     -196.49    638.08 o 
   4  12  30      262.84     -317.59    624.75 o 
   1   1  31     1101.43     1222.98    599.42 o 
   3   1  31      764.18     2191.46    650.54 o 
   5   1  31       95.52      284.13    635.78 o 
   7   1  31      354.69      652.36    669.27 o 
   9   1  31      175.81     -130.95    649.70 o 
  11   1  31      541.73     1162.18    724.96 o 
   1   3  31     1319.67     1310.56    638.03 o 
   3   3  31      100.03      -21.58    542.04 o 
   5   3  31      334.08     -105.87    641.15 o 
   7   3  31      144.96     -133.78    649.63 o 
   9   3  31      158.89      234.35    701.68 o 
  11   3  31      148.82      570.31    677.20 o 
   1   5  31      113.68      266.79    550.16 o 
   3   5  31       44.39       73.10    573.15 o 
   5   5  31      256.31      271.76    575.29 o 
   7   5  31       78.55        7.99    645.81 o 
   9   5  31      164.48      512.83    725.57 o 
   1   7  31      676.48     1168.43    598.83 o 
   3   7  31        6.17     -343.50    575.88 o 
   5   7  31        8.61     -205.50    552.51 o 
   7   7  31      392.81      785.38    796.83 o 
   9   7  31      484.19     1191.93    745.00 o 
   1   9  31        9.71     -180.22    566.66 o 
   3   9  31      557.58      527.50    623.59 o 
   5   9  31      662.44     1257.39    642.81 o 
   7   9  31      233.33      321.68    698.21 o 
   1  11  31      514.98      643.46    638.46 o 
   3  11  31      642.29      448.52    659.25 o 
   0   0  32     1065.93     1330.70   1274.17 o 
   4   0  32      108.24      240.23   1130.50 o 
   8   0  32      171.43      359.43   1024.44 o 
   2   2  32      137.35      737.53    610.98 o 
   4   2  32      110.09      159.05    614.22 o 
   6   2  32      111.84      927.80    684.25 o 
   8   2  32      152.96      -51.71    679.93 o 
  10   2  32        0.70      368.51    690.54 o 
   0   4  32      887.85     1677.54    920.24 o 
   2   4  32       22.52     -220.03    546.81 o 
   4   4  32      165.62      149.66    602.37 o 
   6   4  32       23.43       46.63    663.22 o 
   8   4  32      122.09      718.23    728.30 o 
   2   6  32       50.47      -94.94    556.12 o 
   4   6  32      128.41      456.27    630.07 o 
   6   6  32      109.64     -509.19    635.37 o 
   8   6  32        0.65      806.34    696.40 o 
   0   8  32       27.20     -273.32    766.57 o 
   2   8  32      167.51      349.72    681.99 o 
   4   8  32       22.04     -148.71    645.48 o 
   6   8  32        6.41      216.84    699.40 o 
   2  10  32      560.24      862.02    772.18 o 
   4  10  32        0.49       53.43    642.75 o 
   1   1  33      385.59      818.80    612.21 o 
   3   1  33       74.06      429.46    613.07 o 
   5   1  33        9.19      142.53    665.89 o 
   7   1  33        6.55      188.20    689.67 o 
   9   1  33      302.84      233.29    667.12 o 
   1   3  33      106.43      782.67    608.44 o 
   3   3  33       28.16      -98.83    710.54 o 
   5   3  33        3.43     -260.85    737.13 o 
   7   3  33      284.77      214.71    719.89 o 
   1   5  33        6.35      -64.95    558.87 o 
   3   5  33      222.20      291.00    660.50 o 
   5   5  33       33.91      -11.53    770.07 o 
   7   5  33        4.66      310.32    703.60 o 
   1   7  33      194.87      447.67    611.28 o 
   3   7  33      400.56     1122.12    896.22 o 
   5   7  33      124.41      531.94    860.93 o 
   1   9  33        3.72      336.57    630.24 o 
   3   9  33        0.38        4.33    691.95 o 
   2   0  34      603.08     1424.32    962.56 o 
   6   0  34      137.22     -351.97    972.06 o 
   0   2  34      791.19     1337.79    942.25 o 
   2   2  34       14.65      -13.16    592.91 o 
   4   2  34       80.44      488.38    880.95 o 
   6   2  34       22.56      312.75    736.66 o 
   2   4  34      438.05      347.20    601.77 o 
   4   4  34      117.22      242.41    701.65 o 
   6   4  34       40.63       26.69    719.96 o 
   0   6  34       45.85     -553.45    788.09 o 
   2   6  34       22.75      635.04    710.47 o 
   4   6  34      186.86      522.51    698.57 o 
   1   1  35       26.80      386.61    641.28 o 
   3   1  35       52.31     -284.93    691.37 o 
   5   1  35       34.49     1196.17    949.72 o 
   1   3  35      121.36      -43.21    621.33 o 
   3   3  35        6.70      124.46    707.93 o 
   5   3  35        0.42     1102.65    965.42 o 
   1   5  35        8.42      137.92    630.88 o 
   3   5  35        9.41      289.97    715.81 o 
   0   0  36      855.98     1719.31   1521.47 o 
   2   2  36      147.20      223.32    746.60 o 
                                                 
